# Supplementary material for: rac-2-Amino-1,2-diphenyl­ethanol
Source: Acta Crystallogr Sect E Struct Rep Online. 2012 Jan 21;68(Pt 2):o491. doi: 10.1107/S1600536812002000 (PMC3275237; doi:10.1107/S1600536812002000)
Supplement: Supplementary file 1 [file e-68-0o491-sup1.cif]

##############################################################################
#                                                                            #
# This CIF contains the data in a paper accepted for publication in          #
# Acta Crystallographica Section E. It conforms to the requirements of       #
# Notes for Authors for Acta Crystallographica Section E, and has been       #
# peer reviewed under the auspices of the IUCr Commission on Journals.       #
#                                                                            #
# Full details of the Crystallographic Information File format               #
# are given in the paper "The Crystallographic Information File (CIF):       #
# a New Standard Archive File for Crystallography" by S. R. Hall, F. H.      #
# Allen and I. D. Brown [Acta Cryst. (1991), A47, 655-685].                  #
#                                                                            #
# The current version of the core CIF dictionary is obtainable from          #
# ftp://ftp.iucr.org/pub/cif_core.dic.                                       #
#                                                                            #
# Software is freely available for graphical display of the structure(s)     #
# in this CIF. For information consult the CIF software page                 #
# http://www.iucr.org/resources/cif/software.                                #
#                                                                            #
# This file may be used for bona fide research purposes within the           #
# scientific community so long as proper attribution is given to the journal # 
# article from which it was obtained.                                        #
#                                                                            #
##############################################################################
data_global
_audit_creation_method     SHELXL-97
_journal_date_recd_electronic     2012-01-15
_journal_date_accepted     2012-01-16
_journal_name_full     'Acta Crystallographica, Section E'
_journal_year     2012
_journal_volume     68
_journal_issue      2
_journal_page_first     o491
_journal_page_last     o491
_journal_paper_category     QO
_journal_paper_doi     10.1107/S1600536812002000
_journal_coeditor_code     BT5788
_publ_contact_author
;
     Dr. Seik Weng Ng
     Department of Chemistry
     University of Malaya
     50603 Kuala Lumpur
     Malaysia
;
_publ_contact_author_email     seikweng@um.edu.my
_publ_contact_author_fax     '03 7967 4193'
_publ_contact_author_phone     '03 7967 6778'
_publ_section_title
;
<i>rac</i>-2-Amino-1,2-diphenylethanol
;
loop_
    _publ_author_name
    _publ_author_address
    'Bari, Ahmed'
;
Department of Pharmaceutical Chemistry
College of Pharmacy
King Saud University
Riyadh 11451
Saudi Arabia
;
    'Al-Obaid, Abdulrahman M.'
;
Department of Pharmaceutical Chemistry
College of Pharmacy
King Saud University
Riyadh 11451
Saudi Arabia
;
    'Ng, Seik Weng'
;
     Department of Chemistry
     University of Malaya
     50603 Kuala Lumpur
     Malaysia
     and
     Chemistry Department
     Faculty of Science
     King Abdulaziz University
     PO Box 80203 Jeddah
     Saudi Arabia
;
_publ_section_synopsis     .
data_I
_audit_creation_method     SHELXL-97
_chemical_name_systematic
;
<i>rac</i>-2-Amino-1,2-diphenylethanol
;
_chemical_name_common     ?
_chemical_formula_moiety     'C14 H15 N O'
_chemical_formula_sum     'C14 H15 N O'
_chemical_formula_iupac     'C14 H15 N O'
_chemical_formula_weight     213.27
_chemical_melting_point     ?
_symmetry_cell_setting     monoclinic
_symmetry_space_group_name_H-M     'C 2/c'
_symmetry_space_group_name_Hall     '-C 2yc'
loop_
    _symmetry_equiv_pos_as_xyz
    'x, y, z'
    '-x, y, -z+1/2'
    'x+1/2, y+1/2, z'
    '-x+1/2, y+1/2, -z+1/2'
    '-x, -y, -z'
    'x, -y, z-1/2'
    '-x+1/2, -y+1/2, -z'
    'x+1/2, -y+1/2, z-1/2'
_cell_length_a     26.6096(6)
_cell_length_b     5.38690(10)
_cell_length_c     17.1043(4)
_cell_angle_alpha     90.00
_cell_angle_beta     114.689(3)
_cell_angle_gamma     90.00
_cell_volume     2227.66(8)
_cell_formula_units_Z     8
_cell_measurement_reflns_used     5244
_cell_measurement_theta_min     2.8410
_cell_measurement_theta_max     74.2425
_cell_measurement_temperature     100(2)
_exptl_crystal_description     prism
_exptl_crystal_colour     colorless
_exptl_crystal_size_max     0.25
_exptl_crystal_size_mid     0.20
_exptl_crystal_size_min     0.15
_exptl_crystal_density_diffrn     1.272
_exptl_crystal_density_meas     ?
_exptl_crystal_density_method     'not measured'
_exptl_crystal_F_000     912
_exptl_absorpt_coefficient_mu     0.627
_exptl_absorpt_correction_type     multi-scan
_exptl_absorpt_process_details     '(CrysAlis PRO; Agilent, 2011)'
_exptl_absorpt_correction_T_min     0.8590
_exptl_absorpt_correction_T_max     0.9118
_diffrn_ambient_temperature     100(2)
_diffrn_radiation_type     CuK\a
_diffrn_radiation_wavelength     1.54184
_diffrn_radiation_source     'SuperNova (Cu) X-ray Source'
_diffrn_radiation_monochromator     Mirror
_diffrn_measurement_device_type
                  'Agilent SuperNova Dual diffractometer with an Atlas detector'
_diffrn_measurement_method     '\w scan'
_diffrn_detector_area_resol_mean     10.4041
_diffrn_reflns_number     7706
_diffrn_reflns_av_R_equivalents     0.0147
_diffrn_reflns_av_sigmaI/netI     0.0121
_diffrn_reflns_theta_min     3.66
_diffrn_reflns_theta_max     74.41
_diffrn_reflns_theta_full     74.41
_diffrn_measured_fraction_theta_max     0.987
_diffrn_measured_fraction_theta_full     0.987
_diffrn_reflns_limit_h_min     -27
_diffrn_reflns_limit_h_max     32
_diffrn_reflns_limit_k_min     -5
_diffrn_reflns_limit_k_max     6
_diffrn_reflns_limit_l_min     -21
_diffrn_reflns_limit_l_max     20
_diffrn_standards_number     0
_diffrn_standards_interval_count     0
_diffrn_standards_interval_time     0
_diffrn_standards_decay_%     0
_reflns_number_total     2252
_reflns_number_gt     2139
_reflns_threshold_expression     I>2\s(I)
_refine_ls_structure_factor_coef     Fsqd
_refine_ls_matrix_type     full
_refine_ls_R_factor_all     0.0328
_refine_ls_R_factor_gt     0.0315
_refine_ls_wR_factor_gt     0.0837
_refine_ls_wR_factor_ref     0.0851
_refine_ls_goodness_of_fit_ref     1.004
_refine_ls_restrained_S_all     1.004
_refine_ls_number_reflns     2252
_refine_ls_number_parameters     158
_refine_ls_number_restraints     0
_refine_ls_hydrogen_treatment     mixed
_refine_ls_weighting_scheme     calc
_refine_ls_weighting_details
         'calc w=1/[\s^2^(Fo^2^)+(0.0452P)^2^+1.7088P] where P=(Fo^2^+2Fc^2^)/3'
_atom_sites_solution_hydrogens     geom
_atom_sites_solution_primary     direct
_atom_sites_solution_secondary     difmap
_refine_ls_shift/su_max     0.001
_refine_ls_shift/su_mean     0.001
_refine_diff_density_max     0.301
_refine_diff_density_min     -0.214
_refine_ls_extinction_method     'SHELXL97 (Sheldrick, 2008)'
_refine_ls_extinction_coef     0.0028(2)
_refine_ls_extinction_expression
                                  'Fc^*^=kFc[1+0.001xFc^2^\l^3^/sin(2\q)]^-1/4^'
loop_
    _atom_type_symbol
    _atom_type_description
    _atom_type_scat_dispersion_real
    _atom_type_scat_dispersion_imag
    _atom_type_scat_source
    'C' 'C' 0.0181 0.0091
                         'International Tables Vol C Tables 4.2.6.8 and 6.1.1.4'
    'H' 'H' 0.0000 0.0000
                         'International Tables Vol C Tables 4.2.6.8 and 6.1.1.4'
    'N' 'N' 0.0311 0.0180
                         'International Tables Vol C Tables 4.2.6.8 and 6.1.1.4'
    'O' 'O' 0.0492 0.0322
                         'International Tables Vol C Tables 4.2.6.8 and 6.1.1.4'
_computing_data_collection     'CrysAlis PRO (Agilent, 2011)'
_computing_cell_refinement     'CrysAlis PRO (Agilent, 2011)'
_computing_data_reduction     'CrysAlis PRO (Agilent, 2011)'
_computing_structure_solution     'SHELXS97 (Sheldrick, 2008)'
_computing_structure_refinement     'SHELXL97 (Sheldrick, 2008)'
_computing_molecular_graphics     'X-SEED (Barbour, 2001)'
_computing_publication_material     'publCIF (Westrip, 2010)'
loop_
    _atom_site_type_symbol
    _atom_site_label
    _atom_site_fract_x
    _atom_site_fract_y
    _atom_site_fract_z
    _atom_site_U_iso_or_equiv
    _atom_site_adp_type
    _atom_site_calc_flag
    _atom_site_refinement_flags
    _atom_site_occupancy
    _atom_site_symmetry_multiplicity
    _atom_site_disorder_assembly
    _atom_site_disorder_group
    O O1 0.54033(3) 0.71776(14) 0.48409(4) 0.01865(19) Uani d . 1 1 . .
    N N1 0.49273(3) 0.74451(17) 0.59788(6) 0.0188(2) Uani d . 1 1 . .
    C C1 0.57362(4) 0.64493(18) 0.57066(6) 0.0155(2) Uani d . 1 1 . .
    H H1A 0.5680 0.4635 0.5765 0.019 Uiso calc R 1 1 . .
    C C2 0.55297(4) 0.78952(18) 0.62945(6) 0.0158(2) Uani d . 1 1 . .
    H H2 0.5593 0.9708 0.6247 0.019 Uiso calc R 1 1 . .
    C C3 0.63447(4) 0.68973(18) 0.59384(6) 0.0153(2) Uani d . 1 1 . .
    C C4 0.65167(4) 0.89815(19) 0.56318(6) 0.0178(2) Uani d . 1 1 . .
    H H4 0.6251 1.0145 0.5278 0.021 Uiso calc R 1 1 . .
    C C5 0.70746(4) 0.93689(19) 0.58397(6) 0.0192(2) Uani d . 1 1 . .
    H H5 0.7188 1.0799 0.5630 0.023 Uiso calc R 1 1 . .
    C C6 0.74672(4) 0.7676(2) 0.63521(6) 0.0195(2) Uani d . 1 1 . .
    H H6 0.7848 0.7934 0.6487 0.023 Uiso calc R 1 1 . .
    C C7 0.73012(4) 0.56042(19) 0.66658(6) 0.0205(2) Uani d . 1 1 . .
    H H7 0.7568 0.4444 0.7020 0.025 Uiso calc R 1 1 . .
    C C8 0.67424(4) 0.52294(19) 0.64605(6) 0.0179(2) Uani d . 1 1 . .
    H H8 0.6631 0.3815 0.6680 0.021 Uiso calc R 1 1 . .
    C C9 0.58301(4) 0.71185(18) 0.72263(6) 0.0155(2) Uani d . 1 1 . .
    C C10 0.62569(4) 0.85732(19) 0.77983(6) 0.0187(2) Uani d . 1 1 . .
    H H10 0.6360 1.0050 0.7599 0.022 Uiso calc R 1 1 . .
    C C11 0.65356(4) 0.7899(2) 0.86577(6) 0.0222(2) Uani d . 1 1 . .
    H H11A 0.6827 0.8911 0.9040 0.027 Uiso calc R 1 1 . .
    C C12 0.63889(4) 0.5752(2) 0.89591(6) 0.0215(2) Uani d . 1 1 . .
    H H12A 0.6576 0.5300 0.9548 0.026 Uiso calc R 1 1 . .
    C C13 0.59667(4) 0.42707(19) 0.83945(7) 0.0208(2) Uani d . 1 1 . .
    H H13 0.5866 0.2794 0.8597 0.025 Uiso calc R 1 1 . .
    C C14 0.56900(4) 0.49391(19) 0.75318(6) 0.0187(2) Uani d . 1 1 . .
    H H14 0.5404 0.3905 0.7148 0.022 Uiso calc R 1 1 . .
    H H1 0.5299(6) 0.572(3) 0.4526(11) 0.044(4) Uiso d . 1 1 . .
    H H11 0.4750(6) 0.857(3) 0.5560(9) 0.029(3) Uiso d . 1 1 . .
    H H12 0.4821(6) 0.777(3) 0.6421(9) 0.029(3) Uiso d . 1 1 . .
loop_
    _atom_site_aniso_label
    _atom_site_aniso_U_11
    _atom_site_aniso_U_22
    _atom_site_aniso_U_33
    _atom_site_aniso_U_12
    _atom_site_aniso_U_13
    _atom_site_aniso_U_23
    O1 0.0175(3) 0.0230(4) 0.0130(3) -0.0004(3) 0.0041(3) 0.0008(3)
    N1 0.0144(4) 0.0250(5) 0.0170(4) 0.0014(3) 0.0066(3) 0.0016(3)
    C1 0.0156(4) 0.0167(5) 0.0133(4) -0.0006(4) 0.0052(4) 0.0004(3)
    C2 0.0149(5) 0.0162(5) 0.0165(5) -0.0004(3) 0.0067(4) 0.0005(3)
    C3 0.0169(5) 0.0171(5) 0.0126(4) -0.0008(4) 0.0069(4) -0.0029(3)
    C4 0.0183(5) 0.0176(5) 0.0166(4) 0.0008(4) 0.0064(4) 0.0010(4)
    C5 0.0212(5) 0.0192(5) 0.0183(5) -0.0036(4) 0.0094(4) -0.0003(4)
    C6 0.0156(5) 0.0241(5) 0.0196(5) -0.0015(4) 0.0082(4) -0.0021(4)
    C7 0.0186(5) 0.0221(5) 0.0204(5) 0.0039(4) 0.0077(4) 0.0028(4)
    C8 0.0202(5) 0.0172(5) 0.0179(5) 0.0001(4) 0.0097(4) 0.0012(4)
    C9 0.0154(4) 0.0175(5) 0.0162(5) 0.0027(4) 0.0090(4) -0.0003(4)
    C10 0.0202(5) 0.0189(5) 0.0188(5) -0.0012(4) 0.0099(4) -0.0007(4)
    C11 0.0208(5) 0.0274(5) 0.0176(5) -0.0015(4) 0.0073(4) -0.0032(4)
    C12 0.0221(5) 0.0288(6) 0.0156(5) 0.0067(4) 0.0097(4) 0.0031(4)
    C13 0.0239(5) 0.0204(5) 0.0231(5) 0.0038(4) 0.0148(4) 0.0040(4)
    C14 0.0187(5) 0.0188(5) 0.0205(5) -0.0003(4) 0.0101(4) -0.0007(4)
loop_
    _geom_bond_atom_site_label_1
    _geom_bond_atom_site_label_2
    _geom_bond_site_symmetry_2
    _geom_bond_distance
    _geom_bond_publ_flag
    O1 C1 . 1.4266(11) ?
    O1 H1 . 0.928(18) ?
    N1 C2 . 1.4822(12) ?
    N1 H11 . 0.907(15) ?
    N1 H12 . 0.927(15) ?
    C1 C3 . 1.5169(13) ?
    C1 C2 . 1.5433(13) ?
    C1 H1A . 1.0000 ?
    C2 C9 . 1.5133(12) ?
    C2 H2 . 1.0000 ?
    C3 C8 . 1.3910(14) ?
    C3 C4 . 1.3947(14) ?
    C4 C5 . 1.3903(14) ?
    C4 H4 . 0.9500 ?
    C5 C6 . 1.3881(14) ?
    C5 H5 . 0.9500 ?
    C6 C7 . 1.3878(14) ?
    C6 H6 . 0.9500 ?
    C7 C8 . 1.3926(14) ?
    C7 H7 . 0.9500 ?
    C8 H8 . 0.9500 ?
    C9 C10 . 1.3903(14) ?
    C9 C14 . 1.3974(14) ?
    C10 C11 . 1.3900(14) ?
    C10 H10 . 0.9500 ?
    C11 C12 . 1.3867(15) ?
    C11 H11A . 0.9500 ?
    C12 C13 . 1.3877(15) ?
    C12 H12A . 0.9500 ?
    C13 C14 . 1.3934(14) ?
    C13 H13 . 0.9500 ?
    C14 H14 . 0.9500 ?
loop_
    _geom_angle_atom_site_label_1
    _geom_angle_atom_site_label_2
    _geom_angle_atom_site_label_3
    _geom_angle_site_symmetry_1
    _geom_angle_site_symmetry_3
    _geom_angle
    _geom_angle_publ_flag
    C1 O1 H1 . . 105.9(10) ?
    C2 N1 H11 . . 107.7(9) ?
    C2 N1 H12 . . 108.9(8) ?
    H11 N1 H12 . . 106.3(12) ?
    O1 C1 C3 . . 111.09(7) ?
    O1 C1 C2 . . 107.56(7) ?
    C3 C1 C2 . . 112.40(8) ?
    O1 C1 H1A . . 108.6 ?
    C3 C1 H1A . . 108.6 ?
    C2 C1 H1A . . 108.6 ?
    N1 C2 C9 . . 110.70(8) ?
    N1 C2 C1 . . 107.78(7) ?
    C9 C2 C1 . . 111.81(8) ?
    N1 C2 H2 . . 108.8 ?
    C9 C2 H2 . . 108.8 ?
    C1 C2 H2 . . 108.8 ?
    C8 C3 C4 . . 118.71(9) ?
    C8 C3 C1 . . 120.51(9) ?
    C4 C3 C1 . . 120.78(9) ?
    C5 C4 C3 . . 120.50(9) ?
    C5 C4 H4 . . 119.7 ?
    C3 C4 H4 . . 119.7 ?
    C4 C5 C6 . . 120.30(9) ?
    C4 C5 H5 . . 119.8 ?
    C6 C5 H5 . . 119.8 ?
    C7 C6 C5 . . 119.68(9) ?
    C7 C6 H6 . . 120.2 ?
    C5 C6 H6 . . 120.2 ?
    C6 C7 C8 . . 119.86(9) ?
    C6 C7 H7 . . 120.1 ?
    C8 C7 H7 . . 120.1 ?
    C3 C8 C7 . . 120.93(9) ?
    C3 C8 H8 . . 119.5 ?
    C7 C8 H8 . . 119.5 ?
    C10 C9 C14 . . 118.53(9) ?
    C10 C9 C2 . . 120.14(9) ?
    C14 C9 C2 . . 121.33(9) ?
    C11 C10 C9 . . 121.00(10) ?
    C11 C10 H10 . . 119.5 ?
    C9 C10 H10 . . 119.5 ?
    C10 C11 C12 . . 120.15(10) ?
    C10 C11 H11A . . 119.9 ?
    C12 C11 H11A . . 119.9 ?
    C13 C12 C11 . . 119.52(9) ?
    C13 C12 H12A . . 120.2 ?
    C11 C12 H12A . . 120.2 ?
    C12 C13 C14 . . 120.29(10) ?
    C12 C13 H13 . . 119.9 ?
    C14 C13 H13 . . 119.9 ?
    C13 C14 C9 . . 120.50(9) ?
    C13 C14 H14 . . 119.7 ?
    C9 C14 H14 . . 119.7 ?
loop_
    _geom_torsion_atom_site_label_1
    _geom_torsion_atom_site_label_2
    _geom_torsion_atom_site_label_3
    _geom_torsion_atom_site_label_4
    _geom_torsion_site_symmetry_1
    _geom_torsion_site_symmetry_2
    _geom_torsion_site_symmetry_3
    _geom_torsion_site_symmetry_4
    _geom_torsion
    _geom_torsion_publ_flag
    O1 C1 C2 N1 . . . . 54.01(9) ?
    C3 C1 C2 N1 . . . . 176.61(8) ?
    O1 C1 C2 C9 . . . . 175.90(7) ?
    C3 C1 C2 C9 . . . . -61.50(10) ?
    O1 C1 C3 C8 . . . . -142.45(9) ?
    C2 C1 C3 C8 . . . . 96.96(10) ?
    O1 C1 C3 C4 . . . . 37.40(12) ?
    C2 C1 C3 C4 . . . . -83.18(10) ?
    C8 C3 C4 C5 . . . . 0.49(14) ?
    C1 C3 C4 C5 . . . . -179.37(9) ?
    C3 C4 C5 C6 . . . . 0.34(15) ?
    C4 C5 C6 C7 . . . . -0.79(15) ?
    C5 C6 C7 C8 . . . . 0.40(15) ?
    C4 C3 C8 C7 . . . . -0.88(14) ?
    C1 C3 C8 C7 . . . . 178.98(9) ?
    C6 C7 C8 C3 . . . . 0.44(15) ?
    N1 C2 C9 C10 . . . . -139.20(9) ?
    C1 C2 C9 C10 . . . . 100.61(10) ?
    N1 C2 C9 C14 . . . . 41.13(12) ?
    C1 C2 C9 C14 . . . . -79.06(11) ?
    C14 C9 C10 C11 . . . . -0.70(14) ?
    C2 C9 C10 C11 . . . . 179.61(9) ?
    C9 C10 C11 C12 . . . . -0.23(15) ?
    C10 C11 C12 C13 . . . . 0.73(15) ?
    C11 C12 C13 C14 . . . . -0.30(15) ?
    C12 C13 C14 C9 . . . . -0.65(15) ?
    C10 C9 C14 C13 . . . . 1.14(14) ?
    C2 C9 C14 C13 . . . . -179.18(9) ?
loop_
    _geom_hbond_atom_site_label_D
    _geom_hbond_atom_site_label_H
    _geom_hbond_atom_site_label_A
    _geom_hbond_site_symmetry_A
    _geom_hbond_distance_DH
    _geom_hbond_distance_HA
    _geom_hbond_distance_DA
    _geom_hbond_angle_DHA
    O1 H1 N1 5_666 0.93(2) 1.89(2) 2.8130(10)
                                            172(2)
    N1 H11 O1 5_676 0.91(2) 2.38(2) 3.1780(10)
                                             148.0(10)
