# Supplementary material for: rac-2-Amino-1,2-diphenyl­ethanol
Source: Acta Crystallogr Sect E Struct Rep Online. 2012 Jan 21;68(Pt 2):o491. doi: 10.1107/S1600536812002000 (PMC3275237; doi:10.1107/S1600536812002000)
Supplement: Supplementary file 2 [file e-68-0o491-Isup2.hkl]

# 
# h,k,l, Fc-squared, Fo-squared, sigma(Fo-squared) and status flag 
# 
data_I
_shelx_title '  C2/c' 
_shelx_refln_list_code          4 
_shelx_F_calc_maximum      237.90 
_exptl_crystal_F_000       912.00 
_reflns_d_resolution_high  0.8004 
 
loop_ 
 _symmetry_equiv_pos_as_xyz 
 'x, y, z' 
 '-x, y, -z+1/2' 
 'x+1/2, y+1/2, z' 
 '-x+1/2, y+1/2, -z+1/2' 
 '-x, -y, -z' 
 'x, -y, z-1/2' 
 '-x+1/2, -y+1/2, -z' 
 'x+1/2, -y+1/2, z-1/2' 
 
_cell_length_a    26.6096 
_cell_length_b     5.3869 
_cell_length_c    17.1043 
_cell_angle_alpha  90.000 
_cell_angle_beta  114.689 
_cell_angle_gamma  90.000 
 
_shelx_F_squared_multiplier     1.000 
 
loop_ 
 _refln_index_h 
 _refln_index_k 
 _refln_index_l 
 _refln_F_squared_calc 
 _refln_F_squared_meas 
 _refln_F_squared_sigma 
 _refln_observed_status 
   2   0   0     2335.43     2257.02      9.92 o 
   4   0   0     5393.20     5312.19     21.90 o 
   6   0   0      896.25      864.51     10.73 o 
   8   0   0      338.65      328.92      4.86 o 
  10   0   0    13310.21    13298.30    115.05 o 
  12   0   0      574.27      665.80     14.49 o 
  14   0   0     4378.36     4985.58     43.85 o 
  16   0   0       55.26       65.26      5.52 o 
  18   0   0      537.07      548.64     17.71 o 
  20   0   0      129.62      110.02      4.86 o 
  22   0   0      420.90      358.93     14.22 o 
  24   0   0      835.62      726.47     14.40 o 
  26   0   0        2.53       -0.88      1.35 o 
  28   0   0      224.30      254.28      6.56 o 
   1   1   0    11236.34    10464.06     52.39 o 
   3   1   0       97.38       89.97      1.93 o 
   5   1   0     3559.93     3323.13     13.74 o 
   7   1   0     3367.17     3180.22     15.50 o 
   9   1   0     1018.75     1004.89      9.04 o 
  11   1   0      888.35      943.55      7.99 o 
  13   1   0     1884.92     1947.88     16.14 o 
  15   1   0      496.93      464.44      8.37 o 
  17   1   0      480.89      421.85      7.85 o 
  19   1   0     1968.32     1872.74     15.43 o 
  21   1   0       21.41       24.41      2.53 o 
  23   1   0      156.43      132.64      5.35 o 
  25   1   0      461.14      426.71     10.60 o 
  27   1   0      129.86      123.32      5.48 o 
  29   1   0      746.15      795.64     10.59 o 
   0   2   0     3157.96     3198.28     16.39 o 
   2   2   0    11099.55    10872.45     49.02 o 
   4   2   0     3297.38     3125.34     15.74 o 
   6   2   0       64.74       51.12      1.71 o 
   8   2   0     2042.47     2120.72     17.63 o 
  10   2   0     1434.98     1690.38     10.20 o 
  12   2   0        8.06        4.85      1.26 o 
  14   2   0      120.29       96.08      7.64 o 
  16   2   0      147.13      144.80      3.82 o 
  18   2   0      347.67      333.63      6.01 o 
  20   2   0     1408.94     1474.28     17.96 o 
  22   2   0      189.25      198.67      6.86 o 
  24   2   0     1502.31     1437.64     21.03 o 
  26   2   0      229.70      220.74      7.29 o 
  28   2   0       42.12       42.84      2.58 o 
   1   3   0       25.04       15.08      1.27 o 
   3   3   0     1199.35     1256.13     10.87 o 
   5   3   0      117.67      113.74      3.42 o 
   7   3   0      345.10      346.21      7.07 o 
   9   3   0      385.55      344.06      6.55 o 
  11   3   0       10.56        9.09      1.22 o 
  13   3   0       83.71       79.35      2.38 o 
  15   3   0      196.94      188.97      5.09 o 
  17   3   0     1320.68     1290.75     14.75 o 
  19   3   0      216.57      214.69      5.27 o 
  21   3   0       16.21       16.51      1.54 o 
  23   3   0      293.45      297.71      5.73 o 
  25   3   0      194.03      192.30      5.68 o 
  27   3   0       67.17       64.81      3.75 o 
   0   4   0     2443.53     2463.13     38.10 o 
   2   4   0      504.71      531.05      7.60 o 
   4   4   0     2166.88     1967.73     14.93 o 
   6   4   0        3.57       11.75      1.07 o 
   8   4   0      204.16      214.54      4.09 o 
  10   4   0       87.88       82.66      2.91 o 
  12   4   0      554.52      548.42      8.00 o 
  14   4   0      233.35      236.73      6.55 o 
  16   4   0      228.02      267.95      5.89 o 
  18   4   0      136.73      139.26      4.70 o 
  20   4   0      143.85      135.16      4.18 o 
  22   4   0       40.12       37.19      2.81 o 
  24   4   0      213.75      249.88      7.35 o 
   1   5   0      526.87      561.00      9.24 o 
   3   5   0       63.35       60.91      2.52 o 
   5   5   0        8.56        4.24      1.26 o 
   7   5   0        6.18       13.59      1.70 o 
   9   5   0       77.64       89.54      3.38 o 
  11   5   0       24.00       22.90      2.03 o 
  13   5   0        1.95        3.65      1.17 o 
  15   5   0      123.59      132.87      3.96 o 
  17   5   0       67.63       47.86      2.61 o 
  19   5   0      265.43      277.01     11.67 o 
   0   6   0      393.66      414.08     13.44 o 
   2   6   0       92.46       81.28      3.39 o 
   4   6   0      447.66      465.94     10.02 o 
   6   6   0       15.64       14.37      2.39 o 
   8   6   0      500.69      517.40     10.41 o 
  10   6   0       20.86       20.47      1.68 o 
  12   6   0       26.82       28.11      2.05 o 
 -29   1   1      236.95      225.12      6.25 o 
 -27   1   1        7.67       13.62      2.27 o 
 -25   1   1      115.43      119.91      4.22 o 
 -23   1   1      663.54      544.80     10.69 o 
 -21   1   1      939.24      907.59     19.09 o 
 -19   1   1      544.16      450.15     11.52 o 
 -17   1   1      598.15      609.25     13.27 o 
 -15   1   1     5180.78     5257.10     28.18 o 
 -13   1   1     6590.17     7033.74     48.62 o 
 -11   1   1        0.24        0.77      0.52 o 
  -9   1   1       58.46       50.83      1.17 o 
  -7   1   1     1084.94      930.10      8.30 o 
  -5   1   1    14752.97    14647.35     50.54 o 
  -3   1   1    12257.63    12189.29     31.68 o 
  -1   1   1     3201.89     2879.76     23.43 o 
   1   1   1    56595.85    58761.35    112.43 o 
   3   1   1      239.66      207.32      4.07 o 
   5   1   1     9808.51     8974.94     69.40 o 
   7   1   1     1629.79     1540.94      9.88 o 
   9   1   1      170.01      156.35      2.99 o 
  11   1   1     2651.63     2927.78     22.46 o 
  13   1   1      317.05      379.19      9.54 o 
  15   1   1        0.79        2.54      1.32 o 
  17   1   1       25.16       24.80      2.25 o 
  19   1   1     2213.36     2150.48     30.09 o 
  21   1   1      139.87      122.67      5.72 o 
  23   1   1       96.49      104.75      4.72 o 
  25   1   1      438.65      375.09      6.95 o 
  27   1   1      231.61      274.12      7.59 o 
  29   1   1       24.98       20.46      2.29 o 
 -28   2   1       96.52      106.99      4.39 o 
 -26   2   1      107.02      116.53      6.28 o 
 -24   2   1       37.93       31.78      3.50 o 
 -22   2   1     1391.91     1356.30     16.75 o 
 -20   2   1       69.34       72.27      4.15 o 
 -18   2   1     1232.51     1199.01     11.20 o 
 -16   2   1      227.92      237.50      4.75 o 
 -14   2   1       95.00      111.08      4.43 o 
 -12   2   1       46.07       57.92      3.03 o 
 -10   2   1        7.13        4.42      0.64 o 
  -8   2   1      227.91      281.17      3.96 o 
  -6   2   1      598.74      500.16      5.07 o 
  -4   2   1     1103.98      998.31      8.22 o 
  -2   2   1     1048.10      912.17      5.19 o 
   0   2   1     1705.96     1518.67      9.39 o 
   2   2   1      226.95      236.95      4.39 o 
   4   2   1     4767.25     4633.47     41.62 o 
   6   2   1        9.97        1.94      0.94 o 
   8   2   1      659.00      785.28      7.71 o 
  10   2   1        7.70        8.85      1.21 o 
  12   2   1      995.31      973.58     16.20 o 
  14   2   1      710.81      739.67     15.13 o 
  16   2   1       36.44       34.63      2.00 o 
  18   2   1      135.87      128.56      3.83 o 
  20   2   1     1615.27     1595.96     15.79 o 
  22   2   1       34.79       41.71      3.98 o 
  24   2   1      115.07      131.79      4.73 o 
  26   2   1       27.59       40.20      3.04 o 
  28   2   1      103.51       91.01      3.29 o 
 -27   3   1       22.73       23.38      1.82 o 
 -25   3   1       75.07       83.16      4.19 o 
 -23   3   1       31.03       37.10      2.21 o 
 -21   3   1     1834.51     1850.72     14.75 o 
 -19   3   1     1486.05     1459.24     13.70 o 
 -17   3   1      148.06      156.97      4.53 o 
 -15   3   1     2110.41     2093.91     19.04 o 
 -13   3   1      905.20      883.36      8.60 o 
 -11   3   1     1719.54     1673.34     20.87 o 
  -9   3   1     1654.34     1689.55     17.41 o 
  -7   3   1        6.34        0.86      0.79 o 
  -5   3   1     2998.25     3335.03     23.77 o 
  -3   3   1      510.17      444.30      6.25 o 
  -1   3   1     1837.90     1871.30     15.63 o 
   1   3   1      518.25      512.04      6.95 o 
   3   3   1     3604.99     3774.35     24.64 o 
   5   3   1       40.52       28.20      1.82 o 
   7   3   1        0.04       -0.53      0.86 o 
   9   3   1      897.99      959.22     10.50 o 
  11   3   1      918.06      886.23      9.35 o 
  13   3   1       66.13       79.79      2.80 o 
  15   3   1     2446.97     2487.12     15.44 o 
  17   3   1        1.15        3.32      1.08 o 
  19   3   1       74.03       76.00      3.55 o 
  21   3   1      118.14      123.41      3.69 o 
  23   3   1        0.64        0.67      0.73 o 
  25   3   1      246.56      232.13      5.60 o 
 -24   4   1      385.00      437.05     10.97 o 
 -22   4   1       55.36       49.99      3.41 o 
 -20   4   1      120.50      112.19      3.95 o 
 -18   4   1        0.57        0.64      1.17 o 
 -16   4   1     2169.22     2170.30     19.53 o 
 -14   4   1      623.19      632.13      9.46 o 
 -12   4   1     1024.38     1036.15     10.96 o 
 -10   4   1      481.18      476.77      6.59 o 
  -8   4   1     1543.09     1538.79     12.96 o 
  -6   4   1      116.93      128.95      4.52 o 
  -4   4   1       65.32       77.36      2.69 o 
  -2   4   1      312.07      313.04      6.61 o 
   0   4   1       37.00       37.51      2.81 o 
   2   4   1     3416.98     3502.86     30.11 o 
   4   4   1      521.76      459.64      5.68 o 
   6   4   1      711.20      727.02     10.85 o 
   8   4   1      181.77      152.62      3.42 o 
  10   4   1     2437.09     2386.81     16.80 o 
  12   4   1      105.83       95.91      3.79 o 
  14   4   1        5.84       11.03      1.66 o 
  16   4   1      598.59      630.47     12.02 o 
  18   4   1     1285.01     1320.34     13.83 o 
  20   4   1       41.80       48.11      2.45 o 
  22   4   1      322.39      314.18      6.94 o 
 -19   5   1      304.10      340.25      7.29 o 
 -17   5   1      770.19      758.49     10.63 o 
 -15   5   1      100.01      111.43      3.79 o 
 -13   5   1      100.43      110.89      4.04 o 
 -11   5   1      115.46      112.13      4.79 o 
  -9   5   1        4.22        3.55      1.28 o 
  -7   5   1       30.13       45.07      2.66 o 
  -5   5   1      248.54      259.67      7.14 o 
  -3   5   1      261.57      264.93      7.42 o 
  -1   5   1      213.57      212.72      5.70 o 
   1   5   1      238.27      258.55      5.61 o 
   3   5   1      339.30      336.75      6.35 o 
   5   5   1     2383.70     2491.90     19.96 o 
   7   5   1        1.88        1.54      1.16 o 
   9   5   1        0.32        0.42      1.14 o 
  11   5   1       86.79       89.95      3.61 o 
  13   5   1      461.27      440.64      7.40 o 
  15   5   1      712.47      708.64      8.43 o 
  17   5   1      274.48      254.82      9.66 o 
  19   5   1       42.31       51.29      3.92 o 
 -14   6   1       98.92       97.34      4.65 o 
 -12   6   1        8.94        7.74      1.09 o 
 -10   6   1        1.70        2.80      1.02 o 
  -8   6   1       40.16       34.89      3.12 o 
  -6   6   1      226.42      190.80      6.52 o 
  -4   6   1       17.48       21.82      1.90 o 
  -2   6   1      301.70      311.99      6.60 o 
   0   6   1       44.25       42.42      5.11 o 
   2   6   1       30.42       33.11      2.15 o 
   4   6   1      495.33      497.19     10.09 o 
   6   6   1       10.01       12.10      2.84 o 
   8   6   1      932.38      942.47     17.11 o 
  10   6   1      215.22      218.44      5.03 o 
  12   6   1        0.39       -0.02      1.56 o 
 -30   0   2       85.84       96.23      5.19 o 
 -28   0   2       42.91       36.45      2.95 o 
 -26   0   2      225.48      180.46      7.27 o 
 -24   0   2       13.38       34.50      5.36 o 
 -22   0   2      398.10      330.17     14.80 o 
 -20   0   2     1187.49     1315.16     28.05 o 
 -18   0   2      585.35      706.22     18.87 o 
 -16   0   2     3848.56     3877.76     41.32 o 
 -14   0   2     1145.12     1024.71     19.04 o 
 -12   0   2    20641.78    22037.10     85.50 o 
 -10   0   2     7661.95     7666.53     43.46 o 
  -8   0   2     3586.29     3392.74     25.14 o 
  -4   0   2     1030.08      959.03      9.47 o 
  -2   0   2     8572.99     8013.98    226.06 o 
   0   0   2        2.06       11.32      2.36 o 
   2   0   2      131.29      136.81      3.90 o 
   4   0   2     6711.29     6558.53     32.03 o 
   6   0   2       24.24       29.50      2.47 o 
   8   0   2     1413.51     1419.63     18.61 o 
  10   0   2       22.32       26.28      2.99 o 
  12   0   2      227.12      296.38     10.51 o 
  14   0   2      546.53      466.16     14.47 o 
  16   0   2        0.29        3.80      1.43 o 
  18   0   2      720.91      740.76     15.75 o 
  20   0   2     1248.77     1218.10     29.23 o 
  22   0   2      456.02      438.69     11.84 o 
  24   0   2      180.17      170.15      6.82 o 
  26   0   2       47.98       55.76      2.70 o 
  28   0   2     1226.01     1369.94     17.51 o 
 -29   1   2       27.43       49.64      3.26 o 
 -27   1   2       42.29       56.55      4.18 o 
 -25   1   2       36.89       40.53      3.01 o 
 -23   1   2       78.91       59.89      3.21 o 
 -21   1   2     1014.77      892.09     13.50 o 
 -19   1   2     1127.00     1093.40     14.72 o 
 -17   1   2      291.85      304.53      7.58 o 
 -15   1   2      173.62      175.12      5.04 o 
 -13   1   2        3.46        3.69      0.84 o 
 -11   1   2     3612.70     3637.36     21.12 o 
  -9   1   2        0.88        2.05      0.32 o 
  -7   1   2     7136.86     6960.48     50.78 o 
  -5   1   2      173.27      159.33      2.98 o 
  -3   1   2      171.60      170.20      2.09 o 
  -1   1   2      803.75      805.88      5.34 o 
   1   1   2      652.26      661.07      3.48 o 
   3   1   2     3114.49     2861.70     15.02 o 
   5   1   2      683.45      667.40      5.66 o 
   7   1   2     1600.71     1647.18     10.07 o 
   9   1   2       62.53       53.15      3.18 o 
  11   1   2      105.16       85.89      4.42 o 
  13   1   2     3061.35     3079.78     28.58 o 
  15   1   2      817.39      826.73     15.86 o 
  17   1   2       48.87       44.95      2.43 o 
  19   1   2     2664.29     2548.20     23.74 o 
  21   1   2     1235.52     1188.82     16.16 o 
  23   1   2      383.26      389.23      8.75 o 
  25   1   2      236.17      247.94      6.52 o 
  27   1   2      170.94      163.11      5.36 o 
 -30   2   2      228.29      182.42      6.21 o 
 -28   2   2       27.58       32.04      2.71 o 
 -26   2   2       45.97       32.55      3.22 o 
 -24   2   2        2.20        2.54      1.63 o 
 -22   2   2      271.72      292.77     13.02 o 
 -20   2   2     1604.37     1619.33     18.15 o 
 -18   2   2      174.65      180.49      3.94 o 
 -16   2   2      130.02      104.61      3.43 o 
 -14   2   2     3211.99     3027.59     22.51 o 
 -12   2   2     1140.64     1177.57     12.90 o 
 -10   2   2     1112.40     1013.05      8.73 o 
  -8   2   2     1544.13     1484.89      8.94 o 
  -6   2   2     2852.07     2765.59     13.92 o 
  -4   2   2    13461.55    13653.67     26.50 o 
  -2   2   2     2447.91     2549.40     10.88 o 
   0   2   2     2556.19     2481.94     10.42 o 
   2   2   2     3071.34     2974.01     26.76 o 
   4   2   2     1080.35     1117.22     11.78 o 
   6   2   2     1886.11     1915.01     14.33 o 
   8   2   2       36.39       36.64      2.16 o 
  10   2   2      528.13      550.40      8.60 o 
  12   2   2       22.39       28.11      3.07 o 
  14   2   2      468.60      453.80      6.68 o 
  16   2   2       40.91       47.85      2.34 o 
  18   2   2      199.93      167.75      5.25 o 
  20   2   2      611.04      614.04      9.65 o 
  22   2   2       24.90       29.10      3.38 o 
  24   2   2      214.44      212.65      5.68 o 
  26   2   2       86.91      103.03      4.30 o 
 -27   3   2        8.96        4.69      0.86 o 
 -25   3   2       16.29       18.76      3.79 o 
 -23   3   2      123.39      126.98      3.98 o 
 -21   3   2      346.91      338.23      6.40 o 
 -19   3   2      433.03      432.94      7.45 o 
 -17   3   2     2004.79     2015.83     15.91 o 
 -15   3   2     2419.52     2335.77     19.32 o 
 -13   3   2     1300.25     1326.51     18.98 o 
 -11   3   2      305.00      295.24      7.02 o 
  -9   3   2       40.45       31.72      1.89 o 
  -7   3   2     1305.75     1453.96     16.64 o 
  -5   3   2     1715.13     1862.60     16.19 o 
  -3   3   2     1342.05     1524.18     13.25 o 
  -1   3   2     3099.46     3281.36     20.39 o 
   1   3   2     1348.59     1337.42     13.71 o 
   3   3   2     1312.64     1415.70     13.72 o 
   5   3   2      363.50      307.55      5.94 o 
   7   3   2       75.27      112.51      3.70 o 
   9   3   2       67.62       57.14      2.68 o 
  11   3   2      960.74      940.98      9.90 o 
  13   3   2      186.96      165.78      4.38 o 
  15   3   2      108.80       93.93      4.01 o 
  17   3   2       46.82       55.78      2.85 o 
  19   3   2        5.93        5.45      1.29 o 
  21   3   2       71.70       76.40      3.17 o 
  23   3   2      244.91      277.05      5.76 o 
  25   3   2       95.01       79.22      7.35 o 
 -24   4   2      948.04     1014.57     18.07 o 
 -22   4   2      100.00       99.78      4.87 o 
 -20   4   2       76.89       78.73      4.06 o 
 -18   4   2      240.76      228.61      6.17 o 
 -16   4   2      588.40      562.63      8.80 o 
 -14   4   2     2180.68     2168.30     17.59 o 
 -12   4   2      981.46      980.30     11.70 o 
 -10   4   2        5.73        2.81      0.79 o 
  -8   4   2      336.95      360.54      6.02 o 
  -6   4   2      440.82      479.89      6.77 o 
  -4   4   2       51.64       77.98      4.47 o 
  -2   4   2      119.15      106.78      2.95 o 
   0   4   2      109.03      124.44      3.45 o 
   2   4   2       19.83       17.75      1.19 o 
   4   4   2      294.40      236.11      4.19 o 
   6   4   2      369.00      326.12      5.39 o 
   8   4   2     1273.58     1215.66     14.51 o 
  10   4   2       60.07       63.03      2.78 o 
  12   4   2     1598.67     1684.17     15.41 o 
  14   4   2       80.23       63.59      3.37 o 
  16   4   2      663.93      644.95     11.95 o 
  18   4   2        1.75        2.23      1.09 o 
  20   4   2      430.13      469.04      6.82 o 
  22   4   2      557.69      607.17     23.27 o 
 -21   5   2      113.53      112.31      5.27 o 
 -19   5   2       25.21       34.82      2.61 o 
 -17   5   2       90.44       91.99      3.72 o 
 -15   5   2      181.28      175.28      4.82 o 
 -13   5   2      209.65      208.28      6.39 o 
 -11   5   2      720.28      750.64     12.23 o 
  -9   5   2       17.68       12.31      2.17 o 
  -7   5   2      414.43      419.47     11.10 o 
  -5   5   2     1071.61     1107.27     15.40 o 
  -3   5   2       77.36       90.97      3.85 o 
  -1   5   2      744.73      807.33     11.28 o 
   1   5   2      505.82      537.77      9.16 o 
   3   5   2      211.24      250.47      6.31 o 
   5   5   2     4460.04     4418.69     31.73 o 
   7   5   2      332.71      302.69      7.09 o 
   9   5   2       10.66        9.05      1.58 o 
  11   5   2      329.95      313.09      7.85 o 
  13   5   2      165.16      185.20      6.59 o 
  15   5   2     1991.40     2047.46     34.30 o 
  17   5   2       81.69       92.62      4.05 o 
 -14   6   2       43.83       36.23      1.86 o 
 -12   6   2      271.04      277.08      5.45 o 
 -10   6   2        1.30        0.12      0.90 o 
  -8   6   2      127.05      108.16      3.90 o 
  -6   6   2      519.14      568.48     11.24 o 
  -4   6   2      173.25      158.48      4.85 o 
  -2   6   2      115.10      122.33      4.18 o 
   0   6   2      235.40      227.45      6.79 o 
   2   6   2      396.48      402.95      8.89 o 
   4   6   2       56.07       55.63      3.35 o 
   6   6   2        0.23        1.41      1.05 o 
   8   6   2       25.13       20.62      1.41 o 
  10   6   2      197.11      175.63      5.48 o 
 -31   1   3      328.74      338.37      6.89 o 
 -29   1   3       21.57       17.86      2.20 o 
 -27   1   3      170.54      181.93      7.43 o 
 -25   1   3       86.52       42.03      3.09 o 
 -23   1   3       12.13       25.46      2.14 o 
 -21   1   3      673.71      673.44      9.19 o 
 -19   1   3      894.62      924.85     12.67 o 
 -17   1   3      747.30      720.71     10.92 o 
 -15   1   3     1110.70     1137.16     15.59 o 
 -13   1   3     6146.09     6159.96     27.26 o 
 -11   1   3     2515.25     2610.46     15.33 o 
  -9   1   3     5953.72     5827.48     16.02 o 
  -7   1   3      344.65      279.49      3.13 o 
  -5   1   3    16948.16    16530.98     47.25 o 
  -3   1   3     4931.83     4799.82     27.70 o 
  -1   1   3    13833.05    13203.49     43.20 o 
   1   1   3     5293.03     4946.75     28.03 o 
   3   1   3      720.00      645.50      6.66 o 
   5   1   3        1.99        0.15      0.87 o 
   7   1   3    17602.72    18905.52    272.91 o 
   9   1   3     1334.07     1458.99     17.29 o 
  11   1   3       32.03       15.79      2.15 o 
  13   1   3      752.55      801.43     15.10 o 
  15   1   3     2418.09     2311.77     45.95 o 
  17   1   3      108.34      110.04      3.54 o 
  19   1   3      219.58      198.27      6.76 o 
  21   1   3      111.27      117.88      5.16 o 
  23   1   3      639.89      686.29     13.53 o 
  25   1   3      678.20      756.17     10.57 o 
  27   1   3      236.95      230.03      5.51 o 
 -30   2   3       47.96       64.51      2.95 o 
 -28   2   3       44.66       50.60      4.64 o 
 -26   2   3       43.62       42.66      3.74 o 
 -24   2   3       11.07        7.75      2.21 o 
 -22   2   3      443.68      429.98     12.38 o 
 -20   2   3     1981.87     1968.90     19.70 o 
 -18   2   3       99.64       95.17      3.49 o 
 -16   2   3     2063.34     2029.23     26.57 o 
 -14   2   3     2632.05     2586.77     20.07 o 
 -12   2   3      251.74      255.52      5.80 o 
 -10   2   3       16.05       10.27      0.85 o 
  -8   2   3       14.62       29.41      1.53 o 
  -6   2   3     3382.54     3202.31     11.83 o 
  -4   2   3     7361.31     7228.51     13.51 o 
  -2   2   3     3240.17     3500.40     18.78 o 
   0   2   3       51.48       74.84      1.53 o 
   2   2   3      469.94      440.92      7.04 o 
   4   2   3       91.15       76.92      2.97 o 
   6   2   3      593.57      560.43      8.22 o 
   8   2   3     3985.25     4409.96     50.65 o 
  10   2   3       54.51       57.30      4.14 o 
  12   2   3      122.98      127.76      6.46 o 
  14   2   3      186.89      212.74      4.73 o 
  16   2   3     1376.67     1331.18     12.23 o 
  18   2   3      266.75      248.70      6.31 o 
  20   2   3     1074.97      984.25     14.45 o 
  22   2   3       96.31       93.40      5.40 o 
  24   2   3        0.13       -0.63      0.99 o 
  26   2   3       62.43       73.80      3.23 o 
 -27   3   3      444.60      523.26      7.38 o 
 -25   3   3      124.93      115.38      4.28 o 
 -23   3   3      170.43      165.73      4.58 o 
 -21   3   3      647.27      680.52     10.02 o 
 -19   3   3       13.20       13.73      1.58 o 
 -17   3   3     7154.82     7192.09     33.22 o 
 -15   3   3       83.14       88.51      2.88 o 
 -13   3   3      589.39      547.89      8.10 o 
 -11   3   3      268.79      316.68      7.24 o 
  -9   3   3      968.84      964.31     10.34 o 
  -7   3   3      163.25      150.51      4.03 o 
  -5   3   3       11.49       16.38      1.41 o 
  -3   3   3     1355.80     1514.98     12.15 o 
  -1   3   3      182.93      243.55      5.05 o 
   1   3   3        3.05        2.25      0.84 o 
   3   3   3     2595.95     2571.42     19.86 o 
   5   3   3      379.03      275.18      5.82 o 
   7   3   3     2249.72     2160.94     16.62 o 
   9   3   3      418.97      382.20      6.14 o 
  11   3   3      775.25      743.51      9.04 o 
  13   3   3      127.13      111.36      3.69 o 
  15   3   3       89.70      124.36      4.08 o 
  17   3   3       39.74       30.52      2.38 o 
  19   3   3      117.88       98.92      3.78 o 
  21   3   3       10.79       11.11      1.30 o 
  23   3   3      209.49      245.15      9.41 o 
 -24   4   3       33.17       30.93      2.94 o 
 -22   4   3      428.21      410.45      9.97 o 
 -20   4   3       11.05       12.76      2.53 o 
 -18   4   3       10.28       12.61      1.76 o 
 -16   4   3     1998.12     2067.80     19.10 o 
 -14   4   3       88.66       85.97      4.04 o 
 -12   4   3      512.59      550.84      9.83 o 
 -10   4   3      251.11      265.35      5.80 o 
  -8   4   3      315.38      287.69      4.26 o 
  -6   4   3      661.71      726.26      8.05 o 
  -4   4   3      523.52      536.59      6.68 o 
  -2   4   3      645.95      612.54      6.65 o 
   0   4   3        1.45        2.21      0.65 o 
   2   4   3        2.36        0.53      0.59 o 
   4   4   3      107.67       84.03      2.29 o 
   6   4   3     1830.79     1756.56     11.03 o 
   8   4   3        5.69        4.03      1.65 o 
  10   4   3      491.00      541.72      8.79 o 
  12   4   3      192.64      199.48      4.85 o 
  14   4   3      505.29      479.01     10.59 o 
  16   4   3      933.95      873.84     13.46 o 
  18   4   3       26.07       30.36      2.87 o 
  20   4   3      125.57      132.46      5.07 o 
 -21   5   3        0.56        0.37      0.74 o 
 -19   5   3      485.36      508.23      7.91 o 
 -17   5   3      116.96      114.88      4.30 o 
 -15   5   3       45.54       49.19      3.11 o 
 -13   5   3       45.15       47.90      3.20 o 
 -11   5   3      310.98      319.88      7.04 o 
  -9   5   3       97.40       84.38      4.51 o 
  -7   5   3        3.12        2.48      1.28 o 
  -5   5   3      956.83     1047.49     12.90 o 
  -3   5   3      228.87      196.24      5.67 o 
  -1   5   3     1371.38     1489.58     15.25 o 
   1   5   3      292.62      286.57      5.86 o 
   3   5   3       27.64       30.97      2.89 o 
   5   5   3      204.64      200.80      6.76 o 
   7   5   3     1616.30     1612.83     16.21 o 
   9   5   3      620.25      619.08      9.77 o 
  11   5   3       12.76       16.26      1.98 o 
  13   5   3      281.13      279.05      6.41 o 
  15   5   3      343.72      383.57     10.82 o 
  17   5   3       56.15       29.16      2.17 o 
 -14   6   3      582.83      614.61      7.20 o 
 -12   6   3        3.00        1.33      0.81 o 
 -10   6   3      279.90      288.74      6.07 o 
  -8   6   3        2.87        0.19      0.98 o 
  -6   6   3      231.96      208.30      5.20 o 
  -4   6   3      499.60      538.83      8.61 o 
  -2   6   3        3.06        1.98      1.32 o 
   0   6   3      415.56      418.81      9.07 o 
   2   6   3      183.05      167.44      5.88 o 
   4   6   3      138.95      140.31      5.31 o 
   6   6   3      910.64      824.79     17.30 o 
   8   6   3      827.39      782.52      9.44 o 
  10   6   3       93.27       76.84      3.97 o 
 -30   0   4       23.36       23.55      2.04 o 
 -28   0   4      343.88      328.39      9.07 o 
 -26   0   4     1308.62     1255.52     19.53 o 
 -24   0   4        0.00        9.19      2.04 o 
 -22   0   4      268.56      240.27      8.66 o 
 -20   0   4      887.11      942.02     14.95 o 
 -18   0   4     2017.05     2149.75     21.60 o 
 -16   0   4     1581.15     1607.06     26.45 o 
 -14   0   4     4436.06     4796.25     42.51 o 
 -12   0   4    10395.95    10415.65     58.65 o 
 -10   0   4       64.71      113.59      5.45 o 
  -8   0   4    16298.33    15664.83     60.86 o 
  -6   0   4    27745.34    26755.74     76.24 o 
  -4   0   4     1120.78     1068.13     12.55 o 
   0   0   4    28136.54    28728.11    332.74 o 
   2   0   4      512.30      494.17      6.46 o 
   4   0   4       20.85       14.85      2.12 o 
   6   0   4       37.97       42.97      2.50 o 
   8   0   4      304.99      314.72      7.32 o 
  10   0   4      371.10      426.81      9.36 o 
  12   0   4      481.45      468.23     10.64 o 
  14   0   4       20.88       12.48      2.18 o 
  16   0   4     2682.44     2670.52     30.13 o 
  18   0   4       20.90       25.45      4.67 o 
  20   0   4     3114.47     3182.58     47.58 o 
  22   0   4       34.59       28.88      5.35 o 
  24   0   4      880.01      867.11     13.71 o 
  26   0   4     1749.10     1776.85     87.94 o 
 -31   1   4        3.45        4.64      1.06 o 
 -29   1   4       37.24       48.54      3.14 o 
 -27   1   4        0.91        0.41      1.57 o 
 -25   1   4      334.48      304.55      8.03 o 
 -23   1   4      517.88      498.03     10.69 o 
 -21   1   4      178.96      168.40      4.12 o 
 -19   1   4      672.21      635.56      8.40 o 
 -17   1   4       25.54       19.72      1.93 o 
 -15   1   4       43.50       52.16      2.73 o 
 -13   1   4      835.20      870.23      8.46 o 
 -11   1   4        0.59        0.69      0.52 o 
  -9   1   4    12001.01    11750.73     27.29 o 
  -7   1   4    12089.79    11761.62     32.02 o 
  -5   1   4     4131.01     3867.28     21.32 o 
  -3   1   4    24419.85    24304.72    106.67 o 
  -1   1   4    10857.31    10654.86     26.03 o 
   1   1   4     7866.99     7438.83     22.21 o 
   3   1   4      337.74      304.28      7.84 o 
   5   1   4      468.60      495.24      8.09 o 
   7   1   4     1324.49     1365.89     16.37 o 
   9   1   4       81.45       69.88      4.11 o 
  11   1   4       20.44       37.56      3.40 o 
  13   1   4      243.86      239.19      8.68 o 
  15   1   4      561.51      553.98     13.30 o 
  17   1   4      500.10      479.29     10.38 o 
  19   1   4      438.92      409.26      8.37 o 
  21   1   4      198.09      225.58      6.91 o 
  23   1   4      374.14      369.16      6.42 o 
  25   1   4      222.78      237.85      5.41 o 
 -30   2   4        0.18        0.88      0.98 o 
 -28   2   4      112.55      116.42      5.33 o 
 -26   2   4      145.45      142.89      6.69 o 
 -24   2   4      260.85      302.37      8.17 o 
 -22   2   4      716.57      765.31     16.43 o 
 -20   2   4     1634.58     1663.51     26.86 o 
 -18   2   4      336.93      327.50      6.38 o 
 -16   2   4     4596.77     4527.33     37.42 o 
 -14   2   4     2714.97     2873.46     34.64 o 
 -12   2   4     4508.02     4583.42     33.12 o 
 -10   2   4     1421.73     1677.46     11.49 o 
  -8   2   4      704.36      692.80      5.95 o 
  -6   2   4     1044.89     1043.07      7.01 o 
  -4   2   4     4939.05     5106.61     24.39 o 
  -2   2   4      288.29      259.44      3.07 o 
   0   2   4      670.34      637.20      5.11 o 
   2   2   4       89.76       83.01      3.14 o 
   4   2   4      292.48      385.37      6.99 o 
   6   2   4      781.18      895.65     14.63 o 
   8   2   4     2362.77     2548.85     32.31 o 
  10   2   4      440.15      469.37     12.05 o 
  12   2   4       82.17       89.46      3.73 o 
  14   2   4      878.32      913.11     10.03 o 
  16   2   4      821.19      791.14     11.30 o 
  18   2   4      895.76      834.69     13.76 o 
  20   2   4      243.64      237.75      6.99 o 
  22   2   4     1141.61     1135.46     26.64 o 
  24   2   4       80.20       85.04      3.05 o 
 -27   3   4      220.57      241.92      7.41 o 
 -25   3   4       20.95       23.41      2.55 o 
 -23   3   4      155.06      158.07      5.43 o 
 -21   3   4      250.45      269.16      6.28 o 
 -19   3   4      751.97      806.66      8.40 o 
 -17   3   4      128.26      126.92      3.04 o 
 -15   3   4     2194.21     2182.98     15.74 o 
 -13   3   4      190.05      208.07      5.00 o 
 -11   3   4       52.26       49.29      3.15 o 
  -9   3   4     1597.04     1590.67     13.42 o 
  -7   3   4        0.39        0.14      0.73 o 
  -5   3   4     1006.50     1048.86     12.37 o 
  -3   3   4      196.71      206.79      4.64 o 
  -1   3   4     1040.60      890.90     11.53 o 
   1   3   4       16.03        5.97      1.23 o 
   3   3   4      196.89      211.32      5.98 o 
   5   3   4      233.24      240.91      6.58 o 
   7   3   4        7.92       11.68      1.21 o 
   9   3   4      217.58      178.91      3.95 o 
  11   3   4       60.78       37.42      2.17 o 
  13   3   4        3.23        1.80      1.02 o 
  15   3   4     1610.59     1556.82     14.11 o 
  17   3   4      172.14      151.73      4.85 o 
  19   3   4        9.39        7.75      1.28 o 
  21   3   4      595.11      546.05      8.31 o 
  23   3   4       53.24       55.57      8.15 o 
 -26   4   4       70.91      100.98      4.74 o 
 -24   4   4       78.18       75.20      3.73 o 
 -22   4   4       40.78       35.79      3.17 o 
 -20   4   4      205.90      211.34      6.41 o 
 -18   4   4      593.72      607.34     10.09 o 
 -16   4   4      944.29      987.59     13.28 o 
 -14   4   4        0.29        3.52      1.23 o 
 -12   4   4       57.05       61.51      2.97 o 
 -10   4   4       59.94       62.48      2.39 o 
  -8   4   4     1293.43     1155.07     10.05 o 
  -6   4   4      745.36      711.28      8.07 o 
  -4   4   4      595.19      547.38      6.46 o 
  -2   4   4      174.72      206.42      3.74 o 
   0   4   4      267.43      255.10      4.18 o 
   2   4   4     2910.35     2778.53     14.22 o 
   4   4   4       10.00       13.74      1.10 o 
   6   4   4      557.47      561.86      6.40 o 
   8   4   4      703.67      697.45      9.94 o 
  10   4   4       30.29       38.73      2.52 o 
  12   4   4      268.59      256.44      6.14 o 
  14   4   4      464.27      488.97     10.41 o 
  16   4   4      107.84      138.79      4.29 o 
  18   4   4       54.96       45.68      2.21 o 
  20   4   4       82.21       78.89      3.38 o 
 -21   5   4      438.73      426.56      5.92 o 
 -19   5   4       16.36       22.19      1.57 o 
 -17   5   4        3.37        1.52      1.10 o 
 -15   5   4        7.04        4.41      1.64 o 
 -13   5   4      157.51      163.32      5.21 o 
 -11   5   4      371.84      382.39      8.08 o 
  -9   5   4        6.78        4.76      1.30 o 
  -7   5   4      610.19      544.77      9.59 o 
  -5   5   4     1266.07     1195.51     12.63 o 
  -3   5   4       10.68       14.91      1.78 o 
  -1   5   4     2409.02     2412.34     17.70 o 
   1   5   4      563.30      535.17      8.37 o 
   3   5   4      597.55      565.23      8.45 o 
   5   5   4        0.50        2.51      1.45 o 
   7   5   4      295.26      309.20      8.09 o 
   9   5   4     1822.60     1943.73     16.79 o 
  11   5   4      137.37      151.19      5.00 o 
  13   5   4     1020.11     1107.71     15.93 o 
  15   5   4       44.17       34.55      2.59 o 
 -14   6   4       72.42       64.65      2.42 o 
 -12   6   4       10.82       13.18      1.27 o 
 -10   6   4      140.00      137.67      5.41 o 
  -8   6   4      228.63      211.91      5.08 o 
  -6   6   4      200.34      199.05      5.08 o 
  -4   6   4      275.30      328.10      7.93 o 
  -2   6   4        9.85       19.54      1.99 o 
   0   6   4      615.87      614.54     11.07 o 
   2   6   4        2.02        2.62      1.19 o 
   4   6   4       34.57       32.53      2.65 o 
   6   6   4       94.65       97.30      3.71 o 
   8   6   4      119.20      124.34      3.73 o 
 -31   1   5       89.71      105.24      4.79 o 
 -29   1   5      438.34      432.39     10.32 o 
 -27   1   5      603.19      659.68     14.39 o 
 -25   1   5       66.49       43.06      3.19 o 
 -23   1   5       11.90        4.53      1.60 o 
 -21   1   5      329.35      325.17      8.81 o 
 -19   1   5      111.10      100.73      3.37 o 
 -17   1   5        0.26        5.29      0.95 o 
 -15   1   5       11.12       14.78      1.31 o 
 -13   1   5      786.79      902.84      9.53 o 
 -11   1   5     1776.40     1836.57     12.12 o 
  -9   1   5     1974.01     2054.03     11.39 o 
  -7   1   5     4252.91     4074.32     21.48 o 
  -5   1   5    10007.92     9968.84     26.93 o 
  -3   1   5     3288.72     3146.62     17.43 o 
  -1   1   5      975.53      934.17     11.67 o 
   1   1   5      218.97      211.17      4.08 o 
   3   1   5       86.97       92.58      3.91 o 
   5   1   5      353.30      378.00     13.42 o 
   7   1   5     1161.71     1131.94     15.84 o 
   9   1   5     1005.25      933.90     21.64 o 
  11   1   5     2875.33     3097.82     30.32 o 
  13   1   5     2574.82     2503.19     15.98 o 
  15   1   5     2326.82     2292.90     17.39 o 
  17   1   5     1404.63     1374.10     15.61 o 
  19   1   5      648.35      630.44     11.94 o 
  21   1   5      488.28      470.76     11.36 o 
  23   1   5      278.89      256.21      6.69 o 
  25   1   5       27.44       32.14      2.24 o 
 -30   2   5        1.53        1.12      0.97 o 
 -28   2   5        7.33        5.35      0.99 o 
 -26   2   5      548.28      612.64     10.96 o 
 -24   2   5       31.13       36.56      3.05 o 
 -22   2   5       23.18       23.75      3.27 o 
 -20   2   5      307.49      326.37      7.54 o 
 -18   2   5       83.61       94.69      3.49 o 
 -16   2   5       18.03       16.18      2.79 o 
 -14   2   5      191.91      210.97      7.73 o 
 -12   2   5     2202.85     2124.45     19.10 o 
 -10   2   5      328.92      334.67      5.50 o 
  -8   2   5      458.95      362.69      4.56 o 
  -6   2   5     3132.46     3245.75     27.32 o 
  -4   2   5      204.90      177.64      2.88 o 
  -2   2   5       64.02       53.37      1.73 o 
   0   2   5        0.76       -0.53      0.53 o 
   2   2   5     4428.13     4921.92     48.53 o 
   4   2   5      168.26      178.57      6.57 o 
   6   2   5     1070.59     1162.56     17.49 o 
   8   2   5      538.47      570.26     13.01 o 
  10   2   5     1610.68     1647.37     23.39 o 
  12   2   5      369.02      336.79      6.46 o 
  14   2   5        6.19        3.30      0.98 o 
  16   2   5        0.03        0.04      1.15 o 
  18   2   5      340.61      335.03      8.57 o 
  20   2   5        0.01        1.60      1.25 o 
  22   2   5        0.16        0.26      1.18 o 
  24   2   5       41.69       49.62      2.71 o 
 -29   3   5      369.97      377.74      8.89 o 
 -27   3   5      501.47      490.46      7.61 o 
 -25   3   5      171.53      158.08      5.14 o 
 -23   3   5     1878.59     1894.99     14.48 o 
 -21   3   5      563.07      570.59      9.36 o 
 -19   3   5     1515.54     1549.40     14.95 o 
 -17   3   5     1036.94     1010.37      8.95 o 
 -15   3   5      318.23      317.74      4.95 o 
 -13   3   5       10.02       15.78      1.28 o 
 -11   3   5       61.95       60.47      3.23 o 
  -9   3   5     1045.61     1162.61     15.07 o 
  -7   3   5     3022.16     2996.43     18.20 o 
  -5   3   5       56.55       45.35      3.25 o 
  -3   3   5       55.24       46.11      2.33 o 
  -1   3   5     1560.74     1508.80     15.75 o 
   1   3   5      970.10      940.18     12.71 o 
   3   3   5      659.51      562.99     11.38 o 
   5   3   5      651.36      654.85     10.17 o 
   7   3   5      425.95      437.32      6.13 o 
   9   3   5       59.42       70.12      2.87 o 
  11   3   5      776.89      678.11     10.60 o 
  13   3   5      167.04      148.30      5.05 o 
  15   3   5      422.63      393.02      6.95 o 
  17   3   5      133.48      154.29      4.64 o 
  19   3   5      532.63      510.26      7.31 o 
  21   3   5        6.36        4.32      0.98 o 
 -26   4   5       39.31       37.36      3.06 o 
 -24   4   5        4.17        2.58      1.18 o 
 -22   4   5        2.23        3.63      1.67 o 
 -20   4   5       27.13       20.93      2.34 o 
 -18   4   5        0.73        4.12      1.64 o 
 -16   4   5     1027.01     1047.41     11.97 o 
 -14   4   5      800.14      777.29     10.38 o 
 -12   4   5       34.87       27.72      2.07 o 
 -10   4   5      118.49      135.99      3.50 o 
  -8   4   5      415.45      503.47      6.76 o 
  -6   4   5      524.59      465.51      6.10 o 
  -4   4   5     1006.15      936.42      9.63 o 
  -2   4   5        0.01        0.59      0.74 o 
   0   4   5     2313.91     2309.89     12.64 o 
   2   4   5     1819.57     1853.86     10.40 o 
   4   4   5     1616.31     1552.40     11.41 o 
   6   4   5      504.89      518.89      7.67 o 
   8   4   5       10.22        8.77      1.35 o 
  10   4   5     1464.64     1480.31     14.09 o 
  12   4   5     1106.42     1027.78     11.84 o 
  14   4   5      381.27      383.79      8.85 o 
  16   4   5      459.41      453.78      8.63 o 
  18   4   5        4.59        4.82      1.03 o 
 -21   5   5      727.51      697.75     38.38 o 
 -19   5   5      113.02      106.00      3.75 o 
 -17   5   5     1361.24     1451.71     15.43 o 
 -15   5   5      119.16      129.46      4.43 o 
 -13   5   5       67.71       60.99      3.27 o 
 -11   5   5      345.67      331.98      7.37 o 
  -9   5   5       13.66       13.22      1.55 o 
  -7   5   5       47.82       86.61      3.49 o 
  -5   5   5        0.06        0.33      1.21 o 
  -3   5   5      587.98      632.41      8.25 o 
  -1   5   5      864.13      909.29     10.97 o 
   1   5   5       18.95       16.82      1.91 o 
   3   5   5     1257.07     1279.08     12.66 o 
   5   5   5       67.24       68.41      3.48 o 
   7   5   5        8.01       12.39      2.73 o 
   9   5   5      774.48      800.40     12.28 o 
  11   5   5      273.96      258.12      9.90 o 
  13   5   5      161.54      153.39      5.54 o 
  15   5   5       76.99       86.55      3.96 o 
 -14   6   5        1.32        0.97      0.93 o 
 -12   6   5        7.67       13.09      1.54 o 
 -10   6   5       14.67       19.37      1.41 o 
  -8   6   5      630.93      604.97     10.50 o 
  -6   6   5     1112.02     1068.87     14.99 o 
  -4   6   5     1286.82     1269.29     11.92 o 
  -2   6   5        0.36        3.17      1.37 o 
   0   6   5      105.15      105.10      4.60 o 
   2   6   5       93.60       88.98      4.17 o 
   4   6   5       23.92       20.39      2.18 o 
   6   6   5      822.16      808.39     43.93 o 
 -30   0   6        3.49       -0.44      2.02 o 
 -28   0   6      128.37       99.53      5.19 o 
 -26   0   6      236.98      222.52      8.30 o 
 -24   0   6      688.23      604.23     14.00 o 
 -22   0   6     2675.09     2641.63     31.23 o 
 -20   0   6      769.29      799.38     12.21 o 
 -18   0   6      203.74      169.45      6.71 o 
 -16   0   6      362.13      402.61     13.66 o 
 -14   0   6     6224.52     6255.39     51.69 o 
 -12   0   6      167.52      124.15      6.69 o 
 -10   0   6     4775.29     4579.49     37.97 o 
  -8   0   6     1950.80     1832.38     22.02 o 
  -6   0   6     8982.69     8979.09     47.62 o 
  -4   0   6     2229.66     2228.49     33.93 o 
  -2   0   6      652.54      672.34      7.40 o 
   0   0   6     5209.17     5430.57     57.32 o 
   2   0   6     3167.54     3137.57     19.93 o 
   4   0   6     5887.44     6097.98     49.13 o 
   6   0   6      381.80      471.06      9.18 o 
   8   0   6       67.54       58.30      3.57 o 
  10   0   6       46.94       34.79      3.04 o 
  12   0   6       73.23       71.18     12.72 o 
  14   0   6    22992.85    22491.82    103.85 o 
  16   0   6     8584.47     8357.12     82.50 o 
  18   0   6     1882.85     1944.94     37.73 o 
  20   0   6       22.30       24.11      4.23 o 
  22   0   6       76.90       73.38      4.93 o 
  24   0   6       68.37       80.42      2.61 o 
 -31   1   6        0.07        4.10      0.96 o 
 -29   1   6      272.77      263.26      8.21 o 
 -27   1   6      275.54      299.34      9.81 o 
 -25   1   6      137.51      139.97      5.51 o 
 -23   1   6      280.11      318.05      8.27 o 
 -21   1   6      109.90      109.62      4.69 o 
 -19   1   6      581.35      633.86     12.21 o 
 -17   1   6      414.50      415.82     10.04 o 
 -15   1   6     6027.15     6187.76     36.90 o 
 -13   1   6     2289.86     2260.54     20.88 o 
 -11   1   6      351.18      372.11      7.86 o 
  -9   1   6     2799.40     2809.10     20.17 o 
  -7   1   6     3622.04     3656.64     48.94 o 
  -5   1   6    11894.70    12072.98     38.93 o 
  -3   1   6     1138.56     1123.90      9.66 o 
  -1   1   6       17.76       20.69      0.95 o 
   1   1   6        0.11        1.35      0.71 o 
   3   1   6     5937.36     6415.72     60.26 o 
   5   1   6      654.30      781.79      9.59 o 
   7   1   6      689.73      724.98     10.17 o 
   9   1   6      907.95      877.43     12.15 o 
  11   1   6       49.24       61.11      2.52 o 
  13   1   6        5.96        7.30      1.25 o 
  15   1   6     1592.22     1655.77     23.33 o 
  17   1   6      386.46      406.37     10.37 o 
  19   1   6      506.13      473.43     11.20 o 
  21   1   6      221.66      215.66      6.41 o 
  23   1   6       44.65       53.24      2.43 o 
 -30   2   6       22.02       26.98      2.33 o 
 -28   2   6     1214.73     1267.34     11.81 o 
 -26   2   6       20.91       28.11      2.66 o 
 -24   2   6        6.00        6.05      2.32 o 
 -22   2   6     2532.99     2619.17     39.59 o 
 -20   2   6     1882.06     1892.04     20.06 o 
 -18   2   6       10.63       11.87      1.55 o 
 -16   2   6      327.06      371.51     11.13 o 
 -14   2   6     3228.76     3281.31     30.25 o 
 -12   2   6     1114.53     1008.67     12.65 o 
 -10   2   6    11866.07    13074.85     46.25 o 
  -8   2   6     4212.62     4535.14     19.06 o 
  -6   2   6      686.81      606.81      6.16 o 
  -4   2   6      291.89      282.16      3.84 o 
  -2   2   6      107.56      126.76      2.76 o 
   0   2   6       36.24       36.93      3.78 o 
   2   2   6        0.31        7.98      5.49 o 
   4   2   6     1063.59     1175.79     17.59 o 
   6   2   6       40.71       31.36      3.26 o 
   8   2   6      709.48      753.67     26.47 o 
  10   2   6       30.30       28.33      2.06 o 
  12   2   6     2330.17     2187.19     29.86 o 
  14   2   6     1434.52     1398.76     15.65 o 
  16   2   6      630.22      657.12     10.47 o 
  18   2   6      389.17      405.84      7.69 o 
  20   2   6        4.87        6.76      1.40 o 
  22   2   6      355.67      386.71      6.64 o 
 -29   3   6       13.24       29.40      2.74 o 
 -27   3   6      112.41      111.77      3.74 o 
 -25   3   6      593.93      626.49      8.62 o 
 -23   3   6      428.53      415.97      7.79 o 
 -21   3   6      262.59      246.56      5.11 o 
 -19   3   6     1138.43     1144.48     12.18 o 
 -17   3   6      442.63      426.67      6.35 o 
 -15   3   6      323.81      317.77      5.37 o 
 -13   3   6      177.89      164.76      4.09 o 
 -11   3   6      431.70      460.34      5.88 o 
  -9   3   6     1333.09     1379.37     12.80 o 
  -7   3   6       77.68       94.41      4.83 o 
  -5   3   6      225.72      256.88      7.66 o 
  -3   3   6     2059.18     2079.33     16.55 o 
  -1   3   6      136.18      140.95      5.09 o 
   1   3   6      445.34      487.40      9.61 o 
   3   3   6      156.57      149.12      4.32 o 
   5   3   6      499.22      497.17      6.48 o 
   7   3   6       61.62       55.31      2.55 o 
   9   3   6       77.84       84.08      3.17 o 
  11   3   6        9.61       11.05      1.60 o 
  13   3   6      353.62      297.84      6.14 o 
  15   3   6      144.44      127.46      4.34 o 
  17   3   6      140.50      167.23      4.48 o 
  19   3   6       67.27       64.93      2.94 o 
  21   3   6       39.37       55.18     11.50 o 
 -26   4   6      248.39      253.60      7.74 o 
 -24   4   6       85.43       90.33      5.14 o 
 -22   4   6       67.09       59.17      2.59 o 
 -20   4   6        2.96        2.85      1.60 o 
 -18   4   6        3.00        2.58      1.20 o 
 -16   4   6       55.39       49.33      3.15 o 
 -14   4   6      278.51      279.24      7.23 o 
 -12   4   6        0.01        1.86      0.95 o 
 -10   4   6      251.44      212.60      4.96 o 
  -8   4   6      403.88      420.20      5.87 o 
  -6   4   6      283.30      309.41      5.09 o 
  -4   4   6      181.04      187.49      3.72 o 
  -2   4   6      670.42      641.50      6.50 o 
   0   4   6      360.31      376.30      5.31 o 
   2   4   6      116.48      116.83      3.17 o 
   4   4   6       75.91       70.24      2.90 o 
   6   4   6      785.00      820.32      9.68 o 
   8   4   6       58.89       57.06      2.92 o 
  10   4   6     1527.99     1687.58     17.15 o 
  12   4   6      554.78      508.70      9.00 o 
  14   4   6      260.91      288.88      7.20 o 
  16   4   6      554.92      535.10      8.45 o 
  18   4   6      134.87      154.54      4.71 o 
 -21   5   6      148.53      146.91      9.86 o 
 -19   5   6       12.86       31.19      3.32 o 
 -17   5   6      102.22      107.05      3.70 o 
 -15   5   6      234.06      242.79      6.95 o 
 -13   5   6      636.83      581.99      9.42 o 
 -11   5   6       99.45      103.09      3.79 o 
  -9   5   6      438.19      393.24      7.16 o 
  -7   5   6        7.94        9.96      1.43 o 
  -5   5   6     1538.55     1592.34     14.45 o 
  -3   5   6      242.92      255.07      5.29 o 
  -1   5   6      535.37      534.59      9.41 o 
   1   5   6      234.65      238.39      6.32 o 
   3   5   6      212.50      205.85      5.78 o 
   5   5   6       46.22       41.07      2.72 o 
   7   5   6      156.29      159.96      4.75 o 
   9   5   6        4.89        4.73      1.14 o 
  11   5   6       92.64       86.61      4.36 o 
  13   5   6      559.60      563.72      9.34 o 
 -14   6   6        8.92        8.22      1.62 o 
 -12   6   6        0.46        0.72      0.71 o 
 -10   6   6       12.17        7.81      1.33 o 
  -8   6   6       27.12       17.85      1.84 o 
  -6   6   6     2363.14     2370.84     32.55 o 
  -4   6   6      250.29      256.24      5.97 o 
  -2   6   6      683.54      671.31     13.97 o 
   0   6   6      108.96      104.78      4.42 o 
   2   6   6       82.71       82.30      3.78 o 
   4   6   6        9.06       10.60      1.42 o 
 -31   1   7        6.43        8.25      1.24 o 
 -29   1   7       28.14       25.25      2.81 o 
 -27   1   7      143.32      131.86      6.58 o 
 -25   1   7     1859.08     1892.39     25.72 o 
 -23   1   7     2100.47     2063.78     20.96 o 
 -21   1   7      848.10      825.33     11.64 o 
 -19   1   7       23.39       39.56      2.23 o 
 -17   1   7      530.36      537.59      9.78 o 
 -15   1   7     4591.98     4584.33     49.27 o 
 -13   1   7      103.33      108.52      4.78 o 
 -11   1   7      433.53      434.21      8.90 o 
  -9   1   7     4147.62     4253.78     44.81 o 
  -7   1   7     1679.50     1744.79     52.65 o 
  -5   1   7     9079.31     9093.65     31.28 o 
  -3   1   7       31.90       32.83      1.89 o 
  -1   1   7    10974.51    11755.08     40.73 o 
   1   1   7     7831.47     8468.35     60.57 o 
   3   1   7      795.69      915.73      8.35 o 
   5   1   7     3199.98     3649.64     36.76 o 
   7   1   7      417.74      400.91      7.86 o 
   9   1   7     1404.78     1390.69     11.34 o 
  11   1   7     1548.83     1525.61     12.63 o 
  13   1   7       88.91       88.10      3.60 o 
  15   1   7     5501.64     5501.53     43.85 o 
  17   1   7       44.77       37.39      2.60 o 
  19   1   7       40.10       38.26      2.86 o 
  21   1   7      297.73      294.77      8.52 o 
  23   1   7       79.94       79.20      3.33 o 
 -30   2   7       54.25       50.36      3.76 o 
 -28   2   7      174.99      209.21      4.84 o 
 -26   2   7      420.88      436.66      7.99 o 
 -24   2   7        4.40        3.85      1.41 o 
 -22   2   7     2004.47     2032.51     22.05 o 
 -20   2   7      305.13      289.27      6.41 o 
 -18   2   7     7438.49     7581.42     40.59 o 
 -16   2   7      803.53      790.96      9.60 o 
 -14   2   7     1435.44     1448.10     16.42 o 
 -12   2   7       42.24       41.24      2.70 o 
 -10   2   7       12.30       18.24      2.30 o 
  -8   2   7     1858.46     2094.42     15.66 o 
  -6   2   7     1146.57     1254.81     10.33 o 
  -4   2   7     7701.50     8280.09     82.95 o 
  -2   2   7      630.98      604.87      6.87 o 
   0   2   7      436.22      488.14     10.93 o 
   2   2   7      493.57      564.02     12.23 o 
   4   2   7       34.55       35.83      3.44 o 
   6   2   7        3.38        1.96      1.35 o 
   8   2   7        7.56        7.58      1.26 o 
  10   2   7      213.10      219.82      5.44 o 
  12   2   7       26.26       19.52      3.49 o 
  14   2   7      329.15      329.94      8.41 o 
  16   2   7       12.52       15.89      1.83 o 
  18   2   7      380.03      371.36      6.95 o 
  20   2   7        9.08       10.54      1.38 o 
  22   2   7       45.25       57.69      2.22 o 
 -29   3   7      145.04      169.88      6.40 o 
 -27   3   7       83.41       75.16      2.60 o 
 -25   3   7      790.79      786.04      9.75 o 
 -23   3   7      240.07      237.39      5.22 o 
 -21   3   7     1946.34     2020.02     16.00 o 
 -19   3   7      188.92      207.51      5.26 o 
 -17   3   7      664.12      682.12      9.32 o 
 -15   3   7      534.91      539.23      7.63 o 
 -13   3   7       24.49       24.17      1.69 o 
 -11   3   7      237.78      236.96      4.33 o 
  -9   3   7      227.24      229.10      5.05 o 
  -7   3   7     1179.65     1184.99     18.34 o 
  -5   3   7     4655.48     4695.16     27.95 o 
  -3   3   7      323.92      337.71      7.96 o 
  -1   3   7      927.57      823.26     15.87 o 
   1   3   7      556.52      519.55      6.70 o 
   3   3   7     1771.53     1764.42     16.82 o 
   5   3   7      106.40      119.08      3.18 o 
   7   3   7      421.38      417.05      6.97 o 
   9   3   7      456.07      383.81      8.00 o 
  11   3   7       23.03       24.34      1.91 o 
  13   3   7      821.33      746.04      9.37 o 
  15   3   7        8.44       15.57      1.57 o 
  17   3   7      316.13      354.53      6.22 o 
  19   3   7      180.53      191.21      5.60 o 
 -26   4   7        1.55        1.16      0.95 o 
 -24   4   7       11.11       14.01      5.57 o 
 -22   4   7       83.28       75.36      2.98 o 
 -20   4   7      247.25      254.96      5.32 o 
 -18   4   7      111.17      109.75      3.84 o 
 -16   4   7      124.78      123.32      4.22 o 
 -14   4   7       32.21       42.52      2.63 o 
 -12   4   7        0.75        8.01      1.26 o 
 -10   4   7      144.10      132.70      4.03 o 
  -8   4   7      598.75      561.99      8.12 o 
  -6   4   7        7.66        5.79      0.97 o 
  -4   4   7      404.20      421.10      6.31 o 
  -2   4   7     2304.82     2347.09     14.42 o 
   0   4   7      121.35      112.64      4.60 o 
   2   4   7     1065.95     1047.54     11.16 o 
   4   4   7      407.13      402.46      6.72 o 
   6   4   7       12.18       11.83      1.51 o 
   8   4   7      708.86      733.44      9.63 o 
  10   4   7        0.62        0.67      1.13 o 
  12   4   7      340.70      352.35      7.65 o 
  14   4   7       11.47        7.54      1.38 o 
  16   4   7       63.28      102.46      4.51 o 
 -21   5   7      105.66       85.47      3.35 o 
 -19   5   7      286.75      314.99      7.48 o 
 -17   5   7      119.21      117.25      4.39 o 
 -15   5   7        0.12        0.86      1.03 o 
 -13   5   7      359.16      348.94      7.27 o 
 -11   5   7      238.29      195.58      4.90 o 
  -9   5   7       30.84       42.80      2.50 o 
  -7   5   7       92.86      108.49      3.53 o 
  -5   5   7      912.72      902.35     12.56 o 
  -3   5   7      213.71      222.26      6.03 o 
  -1   5   7      947.12      969.38     12.55 o 
   1   5   7       43.27       45.35      2.86 o 
   3   5   7       24.27       25.63      2.75 o 
   5   5   7      319.21      333.78      6.74 o 
   7   5   7       24.49       30.42      2.35 o 
   9   5   7        0.25        0.91      1.16 o 
  11   5   7      809.87      814.80     11.64 o 
 -12   6   7        3.28        0.23      1.20 o 
 -10   6   7      111.36      106.64      6.22 o 
  -8   6   7      101.95      122.40      4.12 o 
  -6   6   7       70.88       74.35      2.29 o 
  -4   6   7      454.78      501.71      9.02 o 
  -2   6   7      509.12      523.83      9.32 o 
   0   6   7        0.50        2.86      1.11 o 
   2   6   7        3.09        2.38      0.93 o 
   4   6   7        0.71        0.43      0.96 o 
 -32   0   8       77.04       81.51      5.52 o 
 -30   0   8       76.00       78.42      3.97 o 
 -28   0   8      142.42      106.76      6.20 o 
 -26   0   8      270.34      208.19      8.09 o 
 -24   0   8     1419.83     1429.17     21.37 o 
 -22   0   8     1289.03     1230.63     19.52 o 
 -20   0   8     2148.40     2032.29     24.32 o 
 -18   0   8     9232.09     9384.00     75.23 o 
 -16   0   8       25.64       18.13      3.32 o 
 -14   0   8     1449.53     1431.47     25.91 o 
 -12   0   8      383.87      356.87     12.28 o 
 -10   0   8     1453.88     1422.90     23.25 o 
  -8   0   8      518.27      575.07     13.97 o 
  -6   0   8     1099.35     1029.00     18.54 o 
  -4   0   8     3587.22     3741.20     67.57 o 
  -2   0   8      151.15      107.89      3.54 o 
   0   0   8     4217.42     4678.91     32.35 o 
   2   0   8     4398.07     4917.28     57.49 o 
   4   0   8     4039.74     4145.14     28.54 o 
   6   0   8      423.87      381.14      9.21 o 
   8   0   8      831.86      748.37     10.01 o 
  10   0   8     3744.92     3753.18     35.37 o 
  12   0   8        0.40        0.64      1.74 o 
  14   0   8      472.37      488.38     12.80 o 
  16   0   8     1801.59     1873.78     26.85 o 
  18   0   8     2303.23     2363.53     38.11 o 
  20   0   8        0.71        0.10      1.19 o 
  22   0   8       45.67       47.34      5.73 o 
 -31   1   8       77.97       72.26      3.02 o 
 -29   1   8      486.61      487.05      9.31 o 
 -27   1   8       14.00       18.10      2.75 o 
 -25   1   8      134.29      130.56      5.26 o 
 -23   1   8       12.57       12.87      1.87 o 
 -21   1   8       35.37       41.97      2.42 o 
 -19   1   8      551.71      536.11      8.79 o 
 -17   1   8      546.30      529.47     20.47 o 
 -15   1   8      923.05      951.26     21.41 o 
 -13   1   8       64.05       74.43      4.15 o 
 -11   1   8      212.16      204.65      6.43 o 
  -9   1   8      375.68      414.98     12.06 o 
  -7   1   8     2491.99     2629.87     60.13 o 
  -5   1   8        5.96        9.28      1.52 o 
  -3   1   8     8843.97     9255.90     40.72 o 
  -1   1   8     1419.01     1384.31     20.94 o 
   1   1   8       45.99       41.23      2.38 o 
   3   1   8     1078.57     1108.27     16.48 o 
   5   1   8      345.84      358.67      7.45 o 
   7   1   8      210.21      195.32      7.58 o 
   9   1   8      187.78      187.08      4.88 o 
  11   1   8       27.07       23.49      1.98 o 
  13   1   8       67.00       66.02      4.19 o 
  15   1   8        1.38        3.16      1.91 o 
  17   1   8       15.63       12.52      1.66 o 
  19   1   8       30.16       27.17      2.35 o 
  21   1   8       35.53       39.33      2.12 o 
 -30   2   8      703.63      698.52      8.93 o 
 -28   2   8      386.22      369.81      7.91 o 
 -26   2   8      458.22      470.65      8.77 o 
 -24   2   8      377.67      394.27      8.02 o 
 -22   2   8     1708.58     1701.69     17.60 o 
 -20   2   8     9255.28     9419.30     43.92 o 
 -18   2   8       35.04       37.34      2.46 o 
 -16   2   8      231.49      286.02      4.58 o 
 -14   2   8      785.29      841.45     12.68 o 
 -12   2   8      647.79      663.46     10.02 o 
 -10   2   8      812.33      789.46     12.51 o 
  -8   2   8       33.07       25.64      2.31 o 
  -6   2   8        2.62        1.73      0.69 o 
  -4   2   8     1600.00     1575.99     11.82 o 
  -2   2   8     2813.60     2731.10     26.51 o 
   0   2   8     3009.49     2995.59     35.74 o 
   2   2   8     1408.79     1518.30     20.99 o 
   4   2   8     1014.51     1071.23     18.52 o 
   6   2   8       12.08       10.91      1.47 o 
   8   2   8     1059.40     1069.49     12.89 o 
  10   2   8     1004.81      985.21     14.72 o 
  12   2   8     1008.34     1004.19     22.30 o 
  14   2   8      124.75      123.76      4.65 o 
  16   2   8      458.08      497.79      8.51 o 
  18   2   8       29.84       34.92      2.44 o 
  20   2   8        9.53       11.19      1.57 o 
 -29   3   8       93.10       86.87      4.63 o 
 -27   3   8        6.66       11.57      1.35 o 
 -25   3   8      275.63      265.30      6.90 o 
 -23   3   8      500.65      484.77      7.45 o 
 -21   3   8     3170.08     3216.63     21.10 o 
 -19   3   8       13.44       15.90      1.66 o 
 -17   3   8     1428.17     1442.33     13.62 o 
 -15   3   8      194.85      165.52      4.29 o 
 -13   3   8        4.40        2.06      0.81 o 
 -11   3   8       74.37      108.62      3.32 o 
  -9   3   8      431.25      449.88      6.56 o 
  -7   3   8      561.06      580.39      7.42 o 
  -5   3   8       45.78       36.29      2.01 o 
  -3   3   8      284.54      348.54      5.00 o 
  -1   3   8     4480.64     4376.38     35.68 o 
   1   3   8      362.10      357.48      5.36 o 
   3   3   8      804.56      786.99      8.10 o 
   5   3   8      162.49      169.53      4.22 o 
   7   3   8      341.04      376.71      8.05 o 
   9   3   8      580.98      500.47      9.15 o 
  11   3   8       41.66       42.75      2.68 o 
  13   3   8      879.93      823.30      8.40 o 
  15   3   8      538.04      537.99      9.91 o 
  17   3   8       11.56       11.20      1.35 o 
  19   3   8       33.20       31.10      2.79 o 
 -24   4   8      204.61      211.41      4.12 o 
 -22   4   8        1.77        0.64      0.87 o 
 -20   4   8      631.92      619.79      8.18 o 
 -18   4   8      170.30      170.91      4.71 o 
 -16   4   8        7.78        8.58      1.39 o 
 -14   4   8      674.61      594.86      9.32 o 
 -12   4   8      989.76      940.66     11.42 o 
 -10   4   8     2305.80     2182.67     17.58 o 
  -8   4   8      463.33      439.57      7.30 o 
  -6   4   8        7.69       12.52      1.51 o 
  -4   4   8       25.70       29.19      1.75 o 
  -2   4   8       15.28       18.51      1.88 o 
   0   4   8     4206.54     4236.34     28.03 o 
   2   4   8      444.30      468.37      7.51 o 
   4   4   8       29.21       31.20      1.96 o 
   6   4   8      528.54      534.78      8.21 o 
   8   4   8      176.76      156.01      5.03 o 
  10   4   8      214.31      185.22      5.15 o 
  12   4   8      136.35      112.96      4.27 o 
  14   4   8       22.96       46.48      2.40 o 
  16   4   8       31.50       50.75      2.49 o 
 -21   5   8        0.78       -0.56      1.39 o 
 -19   5   8       21.13       16.44      1.52 o 
 -17   5   8        0.83        1.61      0.84 o 
 -15   5   8       73.68       55.29      2.78 o 
 -13   5   8      198.92      180.49      5.20 o 
 -11   5   8      333.99      287.25      5.86 o 
  -9   5   8       94.76       86.71      3.38 o 
  -7   5   8      311.58      298.74      5.55 o 
  -5   5   8      248.33      255.03      5.96 o 
  -3   5   8       85.14       93.42      3.94 o 
  -1   5   8      121.62      107.52      4.16 o 
   1   5   8      141.66      142.22      4.66 o 
   3   5   8      552.06      567.08     10.31 o 
   5   5   8       20.24       21.92      1.78 o 
   7   5   8      570.65      575.68      8.23 o 
   9   5   8      308.14      336.77      7.53 o 
  11   5   8      214.16      192.20      4.73 o 
 -10   6   8       69.28       89.23      3.18 o 
  -8   6   8      334.24      339.29      7.28 o 
  -6   6   8       62.95       88.47      3.48 o 
  -4   6   8       38.82       40.52      3.21 o 
  -2   6   8        0.78        0.27      0.88 o 
   0   6   8       34.24       38.37      2.31 o 
   2   6   8      106.98      100.84      4.83 o 
 -31   1   9       23.56       17.96      2.77 o 
 -29   1   9      896.93      976.15     13.11 o 
 -27   1   9      208.97      232.65      8.61 o 
 -25   1   9      412.14      407.24     14.50 o 
 -23   1   9      307.09      305.17      8.07 o 
 -21   1   9      553.23      571.22     10.88 o 
 -19   1   9     2230.30     2167.64     23.68 o 
 -17   1   9     1111.03     1145.74     36.29 o 
 -15   1   9        7.15       25.89      3.16 o 
 -13   1   9      167.10      154.61      6.45 o 
 -11   1   9       58.73       63.22      3.84 o 
  -9   1   9      308.11      325.80      8.24 o 
  -7   1   9      795.79      775.19     12.44 o 
  -5   1   9     2804.77     2929.21     20.96 o 
  -3   1   9      755.18      806.84      9.87 o 
  -1   1   9      663.29      683.09      9.56 o 
   1   1   9     2999.29     3077.40     21.24 o 
   3   1   9       23.16       14.68      1.70 o 
   5   1   9      966.02     1020.91     13.51 o 
   7   1   9       67.31       64.32      2.65 o 
   9   1   9      746.99      713.49      9.79 o 
  11   1   9        1.93        1.06      1.49 o 
  13   1   9       10.36       11.67      2.12 o 
  15   1   9     1080.87     1094.44     17.70 o 
  17   1   9        2.92        4.04      1.12 o 
  19   1   9       32.46       25.00      1.86 o 
  21   1   9      127.06      139.51      4.02 o 
 -30   2   9       34.38       20.82      2.09 o 
 -28   2   9      366.66      392.35      8.13 o 
 -26   2   9      402.20      408.05      9.24 o 
 -24   2   9      298.27      294.35      6.83 o 
 -22   2   9       24.41       20.67      2.10 o 
 -20   2   9       15.51       15.71      1.87 o 
 -18   2   9      256.41      267.40      5.39 o 
 -16   2   9      263.33      262.60      4.45 o 
 -14   2   9      108.71      108.41      3.54 o 
 -12   2   9        3.27        6.36      1.41 o 
 -10   2   9      603.38      629.19     11.79 o 
  -8   2   9     1422.43     1534.02     18.14 o 
  -6   2   9     2330.10     2341.67     16.25 o 
  -4   2   9      710.75      641.24      9.43 o 
  -2   2   9     1502.56     1541.54     16.57 o 
   0   2   9      988.18      888.61     20.18 o 
   2   2   9      347.62      388.28      7.60 o 
   4   2   9        3.54        1.25      0.81 o 
   6   2   9       62.22       59.92      2.45 o 
   8   2   9      458.55      456.18     10.26 o 
  10   2   9      697.76      628.80     11.95 o 
  12   2   9        3.12        2.00      1.32 o 
  14   2   9      249.90      232.97      6.04 o 
  16   2   9        0.40       -0.77      0.99 o 
  18   2   9        5.23        5.90      1.05 o 
 -29   3   9        5.20        5.11      1.51 o 
 -27   3   9      190.52      178.87      4.49 o 
 -25   3   9        1.80        6.21      1.31 o 
 -23   3   9     1390.91     1347.43     16.05 o 
 -21   3   9      773.48      732.59     10.76 o 
 -19   3   9     1924.25     1930.31     26.78 o 
 -17   3   9       89.01       93.09      4.05 o 
 -15   3   9       10.16        4.71      0.92 o 
 -13   3   9      632.14      527.00      8.25 o 
 -11   3   9       13.50        7.22      1.33 o 
  -9   3   9      382.64      353.34      7.12 o 
  -7   3   9        2.83        1.58      1.06 o 
  -5   3   9      269.20      236.70      4.67 o 
  -3   3   9     4710.49     4654.93     30.71 o 
  -1   3   9     2404.77     2390.04     13.02 o 
   1   3   9     2533.80     2557.35     21.26 o 
   3   3   9        4.62        6.46      1.06 o 
   5   3   9       10.44        6.30      1.28 o 
   7   3   9      775.33      691.91     10.88 o 
   9   3   9       46.40       46.80      2.88 o 
  11   3   9      546.24      513.74      8.46 o 
  13   3   9       30.46       22.26      1.49 o 
  15   3   9       87.35       86.05      4.51 o 
  17   3   9      304.29      317.24      7.93 o 
 -24   4   9     1098.75     1094.23     12.84 o 
 -22   4   9      233.23      229.25      5.15 o 
 -20   4   9      430.70      410.55      7.72 o 
 -18   4   9        1.72        2.96      1.07 o 
 -16   4   9        1.92        2.19      1.27 o 
 -14   4   9      310.52      240.81      6.54 o 
 -12   4   9      231.01      204.00      5.40 o 
 -10   4   9       12.80        4.17      1.19 o 
  -8   4   9      608.48      634.63      8.87 o 
  -6   4   9        0.18        0.83      0.84 o 
  -4   4   9       41.45       44.46      2.69 o 
  -2   4   9      771.90      792.66     12.13 o 
   0   4   9     2809.21     2789.17     20.52 o 
   2   4   9     1317.59     1350.37     12.59 o 
   4   4   9        3.44        2.68      1.08 o 
   6   4   9      344.17      314.89      6.07 o 
   8   4   9        3.35        4.62      1.13 o 
  10   4   9     1260.94     1171.56     11.86 o 
  12   4   9       39.50       46.06      2.46 o 
  14   4   9        2.93        7.59      1.18 o 
 -19   5   9      220.45      209.94      6.89 o 
 -17   5   9       19.35       18.38      1.52 o 
 -15   5   9       37.00       34.42      2.20 o 
 -13   5   9      461.59      372.50      7.20 o 
 -11   5   9       19.93       24.54      1.87 o 
  -9   5   9      159.95      134.97      3.93 o 
  -7   5   9       10.05        9.34      1.45 o 
  -5   5   9      379.55      409.94      7.68 o 
  -3   5   9      594.08      599.72      9.39 o 
  -1   5   9       11.40        6.99      1.41 o 
   1   5   9       52.84       56.41      3.34 o 
   3   5   9       34.48       36.67      2.57 o 
   5   5   9       20.22       25.11      1.65 o 
   7   5   9        2.43       -0.17      0.98 o 
   9   5   9      468.12      410.29     10.16 o 
  -8   6   9       67.83       61.99      3.76 o 
  -6   6   9       27.75       21.10      2.39 o 
  -4   6   9      175.01      180.41      6.55 o 
  -2   6   9       65.90       65.55      3.96 o 
 -32   0  10     1972.60     1968.82     26.26 o 
 -30   0  10       11.18        2.12      1.51 o 
 -28   0  10       91.85       77.91      6.36 o 
 -26   0  10      135.54      148.99      6.81 o 
 -24   0  10     4913.63     5028.50     40.46 o 
 -22   0  10     4230.27     4338.63     51.68 o 
 -20   0  10       43.62       39.73      3.06 o 
 -18   0  10      279.93      310.89      7.80 o 
 -16   0  10        9.06       16.40      3.42 o 
 -14   0  10     1491.52     1605.45     29.69 o 
 -12   0  10      361.64      371.86     13.84 o 
 -10   0  10      821.15      859.93     20.21 o 
  -8   0  10      441.75      429.72     13.88 o 
  -6   0  10     2016.28     2208.22     31.22 o 
  -4   0  10     2802.17     2920.00     36.25 o 
  -2   0  10      446.94      452.00     14.67 o 
   0   0  10      259.51      251.89     11.20 o 
   2   0  10     6316.90     7005.80     61.05 o 
   4   0  10      343.63      349.11     10.10 o 
   6   0  10     1165.68     1118.17     20.01 o 
   8   0  10     3628.56     3524.64     35.89 o 
  10   0  10     2393.01     2361.32     43.61 o 
  12   0  10     5775.90     5825.24     45.84 o 
  14   0  10      165.48      175.01      7.42 o 
  16   0  10      772.68      766.02     20.95 o 
  18   0  10      320.71      306.44      7.88 o 
  20   0  10       13.80       15.06      1.92 o 
 -31   1  10      585.02      637.22     10.75 o 
 -29   1  10      247.12      247.32      8.12 o 
 -27   1  10       13.03       15.63      2.20 o 
 -25   1  10      491.47      519.39     13.36 o 
 -23   1  10      123.85      128.38      6.79 o 
 -21   1  10     1887.24     1990.84     26.05 o 
 -19   1  10      321.82      330.09      7.30 o 
 -17   1  10     1861.37     1951.45     19.43 o 
 -15   1  10     1153.81     1136.44     18.02 o 
 -13   1  10       15.83       42.31     15.53 o 
 -11   1  10      331.85      344.32      9.22 o 
  -9   1  10       92.12      100.43      4.92 o 
  -7   1  10     4006.15     4298.86     85.79 o 
  -5   1  10     2559.57     2633.41     18.60 o 
  -3   1  10        1.50        1.97      0.80 o 
  -1   1  10        7.01        9.55      1.36 o 
   1   1  10      487.84      478.20      9.81 o 
   3   1  10        5.58       15.46      1.40 o 
   5   1  10      755.31      707.70      7.81 o 
   7   1  10     1875.98     1786.98     14.18 o 
   9   1  10       25.70       27.34      2.84 o 
  11   1  10     1824.52     1807.95     30.05 o 
  13   1  10       34.97       27.49      3.45 o 
  15   1  10        4.89        6.15      1.33 o 
  17   1  10      120.94      132.83      4.08 o 
  19   1  10      134.81      142.44      3.61 o 
 -30   2  10      578.49      613.02     10.30 o 
 -28   2  10       66.84       70.74      4.38 o 
 -26   2  10      461.97      458.10      9.71 o 
 -24   2  10       26.28       22.58      2.58 o 
 -22   2  10     1509.93     1548.65     19.26 o 
 -20   2  10      291.50      305.25      8.55 o 
 -18   2  10     1443.83     1451.42     15.13 o 
 -16   2  10      487.78      480.40      6.55 o 
 -14   2  10      134.82      142.60      3.75 o 
 -12   2  10       12.83       15.68      1.47 o 
 -10   2  10       62.34       69.46      4.17 o 
  -8   2  10     2442.95     2431.68     35.18 o 
  -6   2  10     1439.30     1417.77     20.64 o 
  -4   2  10        4.88        5.26      1.47 o 
  -2   2  10     1179.56     1169.41     14.62 o 
   0   2  10     2312.53     2366.84     17.11 o 
   2   2  10     1363.35     1388.61     12.14 o 
   4   2  10        1.11        1.97      0.83 o 
   6   2  10       10.85       11.78      1.67 o 
   8   2  10      629.87      630.85     12.17 o 
  10   2  10      215.96      221.27     10.32 o 
  12   2  10      557.31      522.29      9.16 o 
  14   2  10        0.36        1.36      0.98 o 
  16   2  10        0.01       -0.23      0.78 o 
  18   2  10        5.02        4.02      0.94 o 
 -29   3  10       36.60       30.66      2.68 o 
 -27   3  10      345.70      294.54      7.37 o 
 -25   3  10      224.83      244.13      5.20 o 
 -23   3  10        0.44        4.95      1.60 o 
 -21   3  10       20.05       17.80      1.89 o 
 -19   3  10       44.35       58.26      3.23 o 
 -17   3  10       78.14       86.66      3.93 o 
 -15   3  10      261.74      275.76      6.82 o 
 -13   3  10      228.49      169.63      4.24 o 
 -11   3  10       29.34       27.45      2.06 o 
  -9   3  10      250.20      263.56      5.39 o 
  -7   3  10      485.70      458.72      7.18 o 
  -5   3  10      530.54      521.20      7.57 o 
  -3   3  10      287.21      278.85      5.12 o 
  -1   3  10     1245.34     1230.13     10.02 o 
   1   3  10      907.83      893.59     11.02 o 
   3   3  10      131.63      144.36      4.41 o 
   5   3  10      954.85      928.39     11.46 o 
   7   3  10      279.08      272.69      8.02 o 
   9   3  10      420.41      396.82      9.21 o 
  11   3  10       67.55       50.92      2.61 o 
  13   3  10       25.85       13.05      1.93 o 
  15   3  10      180.68      174.58      5.38 o 
 -24   4  10        6.80        3.44      1.50 o 
 -22   4  10       41.15       29.77      2.26 o 
 -20   4  10      421.44      401.55      8.81 o 
 -18   4  10      581.04      541.98     10.86 o 
 -16   4  10       19.84       12.73      2.01 o 
 -14   4  10       51.46       62.69      3.41 o 
 -12   4  10      256.14      200.45      6.08 o 
 -10   4  10       66.17       59.76      3.10 o 
  -8   4  10       21.24       17.73      1.64 o 
  -6   4  10       20.02       17.77      1.62 o 
  -4   4  10      290.88      285.17      6.55 o 
  -2   4  10     1697.64     1751.51     17.93 o 
   0   4  10       50.80       43.17      2.65 o 
   2   4  10        0.33        1.03      0.96 o 
   4   4  10       36.69       45.42      2.37 o 
   6   4  10      329.75      338.05      5.85 o 
   8   4  10      336.79      320.60      6.30 o 
  10   4  10      388.25      398.36      6.04 o 
  12   4  10       62.35       58.09      4.12 o 
 -19   5  10      158.28      167.34      5.08 o 
 -17   5  10       11.79        6.37      1.21 o 
 -15   5  10      232.96      233.21      5.96 o 
 -13   5  10       18.08       12.35      1.69 o 
 -11   5  10      252.61      243.03      6.58 o 
  -9   5  10        2.64        5.82      1.35 o 
  -7   5  10       51.73       53.80      2.72 o 
  -5   5  10      210.50      230.54      5.58 o 
  -3   5  10        1.99        2.11      1.07 o 
  -1   5  10       15.82       16.18      1.87 o 
   1   5  10      159.57      170.92      5.15 o 
   3   5  10      207.24      247.88      7.40 o 
   5   5  10       71.86       52.74      2.56 o 
   7   5  10       67.67       79.64      4.58 o 
 -31   1  11       47.76       55.96      4.33 o 
 -29   1  11      254.21      261.88      8.18 o 
 -27   1  11      455.65      441.64     11.86 o 
 -25   1  11       29.55       28.85      2.86 o 
 -23   1  11      479.78      475.29     12.94 o 
 -21   1  11     1361.06     1321.52     21.45 o 
 -19   1  11       49.28       42.01      2.98 o 
 -17   1  11     1125.82     1068.87     12.91 o 
 -15   1  11      362.40      354.54      7.27 o 
 -13   1  11     2729.24     2723.97     70.34 o 
 -11   1  11       55.48       84.57      4.88 o 
  -9   1  11       31.66       23.63      2.61 o 
  -7   1  11      140.04      157.82      6.38 o 
  -5   1  11     1223.06     1253.70     17.82 o 
  -3   1  11      346.83      374.75      9.86 o 
  -1   1  11       74.09       85.04      4.83 o 
   1   1  11        2.01        2.44      1.09 o 
   3   1  11        5.39        0.75      1.30 o 
   5   1  11     2333.61     2259.39     21.58 o 
   7   1  11      516.73      559.96     10.04 o 
   9   1  11     1188.67     1133.96     16.98 o 
  11   1  11      899.45      899.62     14.75 o 
  13   1  11      454.92      449.15     11.77 o 
  15   1  11      274.48      277.43      5.05 o 
  17   1  11       11.40        9.95      1.44 o 
 -30   2  11        5.13       11.66      2.15 o 
 -28   2  11        4.41        1.63      1.39 o 
 -26   2  11      123.76      139.64      6.63 o 
 -24   2  11      250.77      259.28      9.52 o 
 -22   2  11      317.27      330.76     11.03 o 
 -20   2  11     2021.85     2072.36     27.67 o 
 -18   2  11      185.66      174.85      6.36 o 
 -16   2  11       14.12        8.26      1.20 o 
 -14   2  11      169.46      181.49      4.87 o 
 -12   2  11      299.20      287.34      5.28 o 
 -10   2  11      150.25      111.52      3.56 o 
  -8   2  11       98.47       95.87      2.71 o 
  -6   2  11      127.52      157.31      3.20 o 
  -4   2  11     1869.70     1848.73     20.79 o 
  -2   2  11        8.81        7.36      1.23 o 
   0   2  11        0.91        3.15      1.39 o 
   2   2  11      440.74      447.29      7.13 o 
   4   2  11      126.88      136.63      4.47 o 
   6   2  11      721.58      748.32     13.46 o 
   8   2  11      314.34      330.68      8.77 o 
  10   2  11       25.59       24.29      2.44 o 
  12   2  11       18.32       15.45      1.64 o 
  14   2  11       62.93       55.54      2.50 o 
  16   2  11      690.70      746.21      9.05 o 
 -27   3  11      371.90      375.36      8.20 o 
 -25   3  11     1696.43     1622.51     26.08 o 
 -23   3  11      440.06      427.13      9.22 o 
 -21   3  11       10.38       13.43      1.64 o 
 -19   3  11      250.29      218.11      5.93 o 
 -17   3  11      833.89      790.49     11.45 o 
 -15   3  11       50.64       48.71      3.54 o 
 -13   3  11     2152.49     2135.83     34.55 o 
 -11   3  11      195.80      228.31      6.13 o 
  -9   3  11      351.18      369.79      8.06 o 
  -7   3  11      804.37      846.93     10.83 o 
  -5   3  11     5100.44     5008.65     35.10 o 
  -3   3  11      519.38      526.29      8.65 o 
  -1   3  11       99.82      103.19      3.82 o 
   1   3  11      167.31      143.89      4.08 o 
   3   3  11       14.04       21.99      1.96 o 
   5   3  11      417.22      368.30      9.35 o 
   7   3  11      205.61      207.93      6.81 o 
   9   3  11      186.19      185.42      5.93 o 
  11   3  11        8.19       10.59      1.91 o 
  13   3  11      305.67      318.81      7.44 o 
 -24   4  11      616.91      601.11      9.52 o 
 -22   4  11       22.44       31.15      2.81 o 
 -20   4  11      455.14      448.38     11.18 o 
 -18   4  11      156.01      158.27      5.91 o 
 -16   4  11       69.03       68.07      3.96 o 
 -14   4  11      919.28      997.98     15.47 o 
 -12   4  11      290.01      271.61     10.16 o 
 -10   4  11       20.62       23.64      2.69 o 
  -8   4  11       11.52       16.01      1.54 o 
  -6   4  11       98.95      101.17      3.92 o 
  -4   4  11      410.58      403.33      8.48 o 
  -2   4  11      757.94      761.22     10.37 o 
   0   4  11      790.83      788.68     10.30 o 
   2   4  11       78.04       71.34      2.91 o 
   4   4  11      158.99      160.90      4.66 o 
   6   4  11      138.96      124.39      3.76 o 
   8   4  11      197.90      225.37      5.46 o 
  10   4  11      268.39      281.91     21.16 o 
 -19   5  11       90.41       58.66      2.77 o 
 -17   5  11      343.19      376.39      6.47 o 
 -15   5  11        6.31       15.99      1.70 o 
 -13   5  11      638.71      607.44      9.44 o 
 -11   5  11       84.56       98.02      5.24 o 
  -9   5  11       89.43      110.26      4.04 o 
  -7   5  11      129.77      144.13      6.22 o 
  -5   5  11      473.45      542.94      9.25 o 
  -3   5  11      528.62      542.39      9.23 o 
  -1   5  11      450.56      458.11      7.70 o 
   1   5  11        4.50        5.77      1.52 o 
   3   5  11       23.26       15.13      3.86 o 
   5   5  11      183.89      181.18      6.66 o 
 -32   0  12      109.25      115.14      5.85 o 
 -30   0  12        2.61        1.61      1.05 o 
 -28   0  12       21.62       21.29      3.39 o 
 -26   0  12        3.01        4.25      2.46 o 
 -24   0  12      344.86      350.45     14.83 o 
 -22   0  12      152.75      163.31     10.41 o 
 -20   0  12       11.52        2.81      2.44 o 
 -18   0  12       17.35       35.81      3.66 o 
 -16   0  12      143.96      129.99      6.51 o 
 -14   0  12      111.45      104.46      5.70 o 
 -12   0  12       33.66       36.58      8.03 o 
 -10   0  12     5203.37     5573.09     57.48 o 
  -8   0  12     2051.51     2128.21     34.76 o 
  -6   0  12     3957.17     4266.55     49.24 o 
  -4   0  12      114.24      100.96      4.42 o 
  -2   0  12      921.07      935.77     11.53 o 
   0   0  12     1141.35     1208.97     20.99 o 
   2   0  12     1088.42     1064.82     13.86 o 
   4   0  12      721.79      599.75     11.72 o 
   6   0  12      663.63      576.03     14.78 o 
   8   0  12      209.10      201.10      9.26 o 
  10   0  12       66.72       68.87      7.46 o 
  12   0  12      115.46      119.10      5.99 o 
  14   0  12     1436.46     1511.01     17.16 o 
  16   0  12       23.35       16.65      1.76 o 
 -31   1  12       56.18       47.03      2.31 o 
 -29   1  12       42.33       38.66      3.24 o 
 -27   1  12      139.60      142.12      8.03 o 
 -25   1  12      497.76      493.44     13.06 o 
 -23   1  12        2.76        2.88      1.76 o 
 -21   1  12     1361.11     1393.90     17.33 o 
 -19   1  12     1226.84     1235.72     14.03 o 
 -17   1  12       94.33       92.98      3.51 o 
 -15   1  12       26.10       26.23      2.13 o 
 -13   1  12     1012.72     1022.38     17.91 o 
 -11   1  12      103.92       98.69      3.33 o 
  -9   1  12       37.87       26.12      2.92 o 
  -7   1  12      784.24      854.64      9.74 o 
  -5   1  12      493.91      526.88      9.95 o 
  -3   1  12      118.58       99.35      3.46 o 
  -1   1  12      305.50      276.50      7.48 o 
   1   1  12     2023.48     2027.34     18.48 o 
   3   1  12      131.71      157.34      4.26 o 
   5   1  12      875.57      859.07     10.89 o 
   7   1  12        6.01        9.24      3.31 o 
   9   1  12        5.52        9.30      1.90 o 
  11   1  12       63.25       65.55      4.82 o 
  13   1  12      223.58      223.86      5.32 o 
  15   1  12       82.22       75.83      2.47 o 
 -30   2  12       12.52       10.41      1.51 o 
 -28   2  12      177.57      185.57      6.55 o 
 -26   2  12      298.60      298.56      9.34 o 
 -24   2  12      212.06      218.50      8.60 o 
 -22   2  12      241.85      237.94      9.29 o 
 -20   2  12       47.65       41.58      4.16 o 
 -18   2  12        7.91       11.42      2.64 o 
 -16   2  12       32.67       46.93      6.14 o 
 -14   2  12      231.83      223.77      6.10 o 
 -12   2  12      930.84      908.48      9.56 o 
 -10   2  12       69.74       64.89      2.36 o 
  -8   2  12     1448.51     1402.76     10.68 o 
  -6   2  12        3.91        7.20      1.79 o 
  -4   2  12     3349.62     3234.03     28.54 o 
  -2   2  12      628.28      636.17      9.13 o 
   0   2  12     1830.46     1848.68     17.84 o 
   2   2  12      103.55       97.82      3.40 o 
   4   2  12     2077.97     1919.31     18.59 o 
   6   2  12     3707.26     3529.34     28.95 o 
   8   2  12        0.84        0.77      1.40 o 
  10   2  12      124.44      151.46      5.29 o 
  12   2  12        0.05        1.70      0.86 o 
  14   2  12        1.89        1.67      0.69 o 
 -27   3  12     1241.20     1186.58     13.74 o 
 -25   3  12      427.98      426.10      7.90 o 
 -23   3  12     1017.25     1057.19     16.82 o 
 -21   3  12       95.81      102.83      5.73 o 
 -19   3  12       80.14       87.56      5.46 o 
 -17   3  12       81.83       66.28      4.88 o 
 -15   3  12        6.03       13.80      2.48 o 
 -13   3  12      109.32      139.17      6.83 o 
 -11   3  12      541.45      522.42     11.23 o 
  -9   3  12       41.76       47.85      3.06 o 
  -7   3  12      716.61      744.47     11.68 o 
  -5   3  12      517.36      496.39      9.63 o 
  -3   3  12     1450.57     1443.55     16.48 o 
  -1   3  12      308.61      316.53      7.58 o 
   1   3  12      125.10      131.81      4.81 o 
   3   3  12      146.40      155.07      5.32 o 
   5   3  12      507.51      472.03     10.14 o 
   7   3  12      123.87      106.27      4.62 o 
   9   3  12      132.33      126.07      4.41 o 
  11   3  12      222.29      222.68      5.86 o 
  13   3  12      108.94      145.74      6.05 o 
 -24   4  12      559.19      622.16      9.21 o 
 -22   4  12      225.72      200.49      6.48 o 
 -20   4  12       66.96       47.58      3.69 o 
 -18   4  12       55.04       32.36      3.37 o 
 -16   4  12      947.08      917.72     21.08 o 
 -14   4  12      142.18      151.82      5.74 o 
 -12   4  12     1533.24     1521.08     18.68 o 
 -10   4  12        9.95       22.35      1.87 o 
  -8   4  12        1.89        0.64      0.98 o 
  -6   4  12        6.63        3.99      1.36 o 
  -4   4  12       19.29       23.04      2.67 o 
  -2   4  12       69.49       73.73      3.67 o 
   0   4  12        8.27        6.51      1.42 o 
   2   4  12      147.50      137.35      4.18 o 
   4   4  12       28.34       30.99      2.00 o 
   6   4  12      359.03      375.36      6.76 o 
   8   4  12       28.88       22.03      1.69 o 
 -17   5  12      740.95      863.45     16.31 o 
 -15   5  12       32.82       16.28      2.21 o 
 -13   5  12      439.13      457.51      8.78 o 
 -11   5  12      202.49      235.86      6.32 o 
  -9   5  12      137.03      139.61      5.60 o 
  -7   5  12      297.52      333.40      8.58 o 
  -5   5  12       59.60       71.28      3.51 o 
  -3   5  12       39.16       25.40      1.86 o 
  -1   5  12       53.07       40.92      3.38 o 
   1   5  12      559.51      541.51      8.71 o 
   3   5  12       35.22       35.55      2.88 o 
 -31   1  13        0.28        1.17      0.67 o 
 -29   1  13      107.85      109.34      3.92 o 
 -27   1  13       19.21       27.58      3.09 o 
 -25   1  13      693.11      698.71     15.01 o 
 -23   1  13      343.38      340.82      9.97 o 
 -21   1  13      116.31      120.26      5.18 o 
 -19   1  13       16.36       24.32      2.51 o 
 -17   1  13       73.86       91.19      4.46 o 
 -15   1  13       45.38       55.88      2.78 o 
 -13   1  13        4.99        4.90      1.04 o 
 -11   1  13     1324.91     1332.62     12.72 o 
  -9   1  13     5272.94     5272.97     27.02 o 
  -7   1  13      984.30      953.32      9.20 o 
  -5   1  13      135.16      125.90      3.67 o 
  -3   1  13      202.62      214.94      4.79 o 
  -1   1  13     2739.36     2742.60     21.89 o 
   1   1  13       74.37       47.93      3.06 o 
   3   1  13      224.91      227.54      5.66 o 
   5   1  13      648.01      564.11      8.74 o 
   7   1  13      313.67      275.04      8.11 o 
   9   1  13      724.25      687.56     13.73 o 
  11   1  13       35.31       33.72      2.53 o 
  13   1  13       92.21      112.01      2.86 o 
  15   1  13     1504.67     1564.13     19.05 o 
 -30   2  13        9.15       11.65      1.43 o 
 -28   2  13      185.09      194.68      6.41 o 
 -26   2  13        3.67        7.48      1.93 o 
 -24   2  13      596.61      631.28     14.01 o 
 -22   2  13      384.90      387.47     21.38 o 
 -20   2  13      617.93      643.44     15.12 o 
 -18   2  13      654.28      636.44     15.08 o 
 -16   2  13      108.45      126.61      8.40 o 
 -14   2  13      262.31      254.11      8.95 o 
 -12   2  13       49.37       52.69      4.30 o 
 -10   2  13     1227.04     1231.19     14.33 o 
  -8   2  13     2931.54     2917.94     17.30 o 
  -6   2  13     1054.34     1085.45     10.83 o 
  -4   2  13     2025.50     2041.11     14.80 o 
  -2   2  13     2048.34     2127.87     22.37 o 
   0   2  13      692.55      735.22     10.00 o 
   2   2  13      124.44      163.82      4.34 o 
   4   2  13        1.87        3.74      1.53 o 
   6   2  13      109.50      103.70      4.85 o 
   8   2  13      540.61      475.32     12.18 o 
  10   2  13     1009.35     1030.80     12.86 o 
  12   2  13      186.19      196.88      4.72 o 
 -27   3  13      178.29      135.99      4.87 o 
 -25   3  13      103.39       95.91      4.43 o 
 -23   3  13      156.20      126.44      4.47 o 
 -21   3  13        0.12        0.35      1.24 o 
 -19   3  13        2.56        2.97      1.73 o 
 -17   3  13        0.72       -0.52      1.39 o 
 -15   3  13      706.92      734.58     15.28 o 
 -13   3  13       29.48       34.72      2.20 o 
 -11   3  13     1508.96     1540.66     16.33 o 
  -9   3  13       90.49       76.08      3.80 o 
  -7   3  13      906.21      834.48     12.33 o 
  -5   3  13      126.78      146.20      5.26 o 
  -3   3  13        3.06        1.71      1.77 o 
  -1   3  13      274.85      278.64      6.72 o 
   1   3  13      552.32      570.32      9.85 o 
   3   3  13       17.36       18.56      3.71 o 
   5   3  13        4.24        7.54      1.58 o 
   7   3  13      528.10      507.82      7.17 o 
   9   3  13      210.62      297.97      7.38 o 
  11   3  13      845.04      842.16     14.68 o 
 -24   4  13      363.94      368.84      6.51 o 
 -22   4  13       16.22        7.76      1.03 o 
 -20   4  13       39.07       42.50      3.49 o 
 -18   4  13      100.08      118.02      3.71 o 
 -16   4  13       10.37        2.72      1.05 o 
 -14   4  13      215.60      187.72      5.25 o 
 -12   4  13       19.71       20.71      2.00 o 
 -10   4  13       35.25       23.41      1.79 o 
  -8   4  13       32.24       24.23      2.30 o 
  -6   4  13       25.00       31.14      2.78 o 
  -4   4  13      365.48      362.24      7.47 o 
  -2   4  13      119.81      111.41      4.73 o 
   0   4  13      112.49      103.08      4.15 o 
   2   4  13        0.24        2.55      0.77 o 
   4   4  13        5.40        2.48      0.87 o 
   6   4  13      265.82      273.54      5.97 o 
 -15   5  13      345.47      314.58      8.62 o 
 -13   5  13       77.00       90.69      3.75 o 
 -11   5  13      220.83      221.18      6.10 o 
  -9   5  13      335.73      369.95      8.03 o 
  -7   5  13      100.07      106.23      6.17 o 
  -5   5  13      282.48      270.94      5.89 o 
  -3   5  13        3.38        1.48      1.14 o 
  -1   5  13      268.25      219.50      7.29 o 
 -30   0  14     1665.19     1531.69    117.99 o 
 -28   0  14      225.81      243.94      7.11 o 
 -26   0  14        1.77        3.81      1.54 o 
 -24   0  14      485.74      514.27     12.27 o 
 -22   0  14     2722.55     2740.26     59.37 o 
 -20   0  14        0.81        1.75      1.27 o 
 -18   0  14       64.25       55.46      6.49 o 
 -16   0  14      150.46      154.83     10.34 o 
 -14   0  14       45.18       59.66      4.73 o 
 -12   0  14       25.49       29.77      2.71 o 
 -10   0  14      379.24      362.44      8.98 o 
  -8   0  14     3164.34     3207.74     26.73 o 
  -6   0  14      703.15      665.26     12.18 o 
  -4   0  14     4079.08     4108.81     51.95 o 
  -2   0  14      563.32      537.69     16.95 o 
   0   0  14     1491.50     1382.78     17.80 o 
   2   0  14       23.28       53.30      3.62 o 
   4   0  14      815.06      752.49     16.47 o 
   6   0  14        3.49        3.07      1.67 o 
   8   0  14        3.67       11.79      3.24 o 
  10   0  14       99.82       62.54      3.95 o 
  12   0  14      443.06      430.37     13.13 o 
 -31   1  14      327.26      273.48      5.62 o 
 -29   1  14        0.67        1.55      0.81 o 
 -27   1  14      351.79      344.11      7.19 o 
 -25   1  14       49.22       47.83      3.97 o 
 -23   1  14      656.23      671.82     11.43 o 
 -21   1  14      689.50      730.58     12.37 o 
 -19   1  14      220.66      227.16      7.01 o 
 -17   1  14      355.77      359.77      7.59 o 
 -15   1  14      986.04     1035.51     14.78 o 
 -13   1  14      352.61      376.53      7.80 o 
 -11   1  14      447.65      470.45      6.68 o 
  -9   1  14      105.30      118.53      3.40 o 
  -7   1  14      161.58      172.39      4.10 o 
  -5   1  14       14.47       19.39      2.04 o 
  -3   1  14       66.03       78.56      9.87 o 
  -1   1  14       66.58       49.52      3.64 o 
   1   1  14      356.71      399.85      8.46 o 
   3   1  14      435.25      361.65      6.96 o 
   5   1  14      124.57      110.11      4.33 o 
   7   1  14       83.48       82.33      4.24 o 
   9   1  14      566.98      574.35     12.49 o 
  11   1  14     1471.57     1531.86     11.93 o 
  13   1  14       43.30       31.67      2.93 o 
 -30   2  14      631.09      633.92      8.32 o 
 -28   2  14       90.58      103.64      4.39 o 
 -26   2  14       56.28       61.52      4.25 o 
 -24   2  14       64.05       72.93      4.74 o 
 -22   2  14      255.09      240.71      8.81 o 
 -20   2  14       87.39       72.38      5.14 o 
 -18   2  14      732.94      706.26     15.55 o 
 -16   2  14     1140.65     1116.47     19.59 o 
 -14   2  14      784.62      787.92     13.13 o 
 -12   2  14        0.42        0.77      1.11 o 
 -10   2  14     3207.53     3209.22     23.12 o 
  -8   2  14      181.22      171.89      5.54 o 
  -6   2  14     8593.10     8533.97     46.69 o 
  -4   2  14      183.82      179.80      6.56 o 
  -2   2  14      135.90      124.24      4.73 o 
   0   2  14      597.04      543.77      7.78 o 
   2   2  14       16.05       24.44      1.91 o 
   4   2  14        2.75        1.21      1.36 o 
   6   2  14       60.61       72.69      3.72 o 
   8   2  14       15.58       15.40      2.25 o 
  10   2  14       42.79       50.39      2.47 o 
 -27   3  14      158.40      154.58      6.39 o 
 -25   3  14      651.70      678.42     10.71 o 
 -23   3  14      154.27      142.69      4.50 o 
 -21   3  14      112.93       87.46      5.03 o 
 -19   3  14      169.73      182.88      5.98 o 
 -17   3  14      106.17       98.07      3.30 o 
 -15   3  14      176.07      152.23      4.59 o 
 -13   3  14        6.84       12.42      1.53 o 
 -11   3  14       94.61       99.75      4.16 o 
  -9   3  14       22.06       21.23      2.17 o 
  -7   3  14     3203.07     3177.91     23.43 o 
  -5   3  14      301.30      313.23      8.66 o 
  -3   3  14     1347.81     1407.36     17.39 o 
  -1   3  14      195.80      214.19      5.87 o 
   1   3  14       49.27       41.47      2.67 o 
   3   3  14       83.32       62.70      3.46 o 
   5   3  14       32.62       41.81      2.62 o 
   7   3  14      374.73      394.27      8.45 o 
   9   3  14        0.31        1.48      1.11 o 
 -22   4  14       38.15       38.46      2.48 o 
 -20   4  14       68.93       63.90      3.10 o 
 -18   4  14       81.21       68.71      2.61 o 
 -16   4  14       11.24       18.60      1.62 o 
 -14   4  14      477.76      482.51      7.70 o 
 -12   4  14        0.97        0.73      0.98 o 
 -10   4  14      194.26      202.75      5.18 o 
  -8   4  14       55.94       66.65      3.56 o 
  -6   4  14      444.59      429.82      7.60 o 
  -4   4  14      112.65      114.75      4.48 o 
  -2   4  14       77.44       74.10      3.36 o 
   0   4  14       49.55       63.55      3.83 o 
   2   4  14      796.82      883.85     16.15 o 
   4   4  14      399.97      435.33     10.92 o 
 -13   5  14       13.51       17.16      2.14 o 
 -11   5  14       40.32       59.11      3.88 o 
  -9   5  14       55.25       40.85      3.27 o 
  -7   5  14       58.25       77.27      4.16 o 
 -29   1  15      704.91      715.08     10.54 o 
 -27   1  15      145.26      167.63      6.73 o 
 -25   1  15      127.45      134.09      4.56 o 
 -23   1  15       46.87       53.12      2.68 o 
 -21   1  15     2272.04     2254.82     17.89 o 
 -19   1  15     1093.31     1058.11     11.14 o 
 -17   1  15      305.64      288.15      6.78 o 
 -15   1  15     2571.72     2672.97     21.04 o 
 -13   1  15      450.10      437.49      7.73 o 
 -11   1  15      976.62      973.29     11.62 o 
  -9   1  15      118.68      117.95      4.14 o 
  -7   1  15       31.78       27.81      2.82 o 
  -5   1  15     1578.28     1515.52     18.69 o 
  -3   1  15      539.79      493.72     10.92 o 
  -1   1  15       12.23       19.86      1.88 o 
   1   1  15       34.56       20.76      2.07 o 
   3   1  15      284.23      317.45      7.02 o 
   5   1  15      156.74      139.65      5.21 o 
   7   1  15       74.84       67.12      5.33 o 
   9   1  15      526.37      550.34      8.26 o 
  11   1  15       18.81       24.55      2.55 o 
 -28   2  15        0.54        0.52      1.37 o 
 -26   2  15      350.14      352.35      9.18 o 
 -24   2  15        0.05        1.11      1.26 o 
 -22   2  15      121.15      133.32      6.25 o 
 -20   2  15      288.98      274.67      9.24 o 
 -18   2  15       75.58       94.26      5.62 o 
 -16   2  15      197.78      222.34      5.91 o 
 -14   2  15      105.11       92.99      3.94 o 
 -12   2  15      749.18      752.61     11.02 o 
 -10   2  15       48.45       53.65      3.65 o 
  -8   2  15      279.98      299.87      6.35 o 
  -6   2  15       21.50       17.80      2.74 o 
  -4   2  15        5.77        5.16      1.70 o 
  -2   2  15      198.31      246.15      5.15 o 
   0   2  15       82.18       73.73      4.27 o 
   2   2  15       19.05       23.59      2.65 o 
   4   2  15        0.49        0.20      1.04 o 
   6   2  15        4.97        5.02      1.57 o 
   8   2  15       21.82       27.29      1.82 o 
 -25   3  15      979.37      999.64     12.39 o 
 -23   3  15      544.99      569.59      6.87 o 
 -21   3  15        1.89        3.18      0.82 o 
 -19   3  15      410.59      348.97      6.44 o 
 -17   3  15        0.21        0.63      0.85 o 
 -15   3  15      640.66      652.37      9.32 o 
 -13   3  15        0.95        1.35      0.89 o 
 -11   3  15        2.28        0.99      0.99 o 
  -9   3  15      180.96      185.95      5.37 o 
  -7   3  15      730.22      659.79     15.26 o 
  -5   3  15     4488.72     4424.59     50.25 o 
  -3   3  15      222.95      224.44      6.96 o 
  -1   3  15        0.74        0.76      0.97 o 
   1   3  15       44.53       75.46      3.58 o 
   3   3  15      405.87      430.44      7.63 o 
   5   3  15      570.71      554.76      7.46 o 
 -20   4  15       17.57       14.87      2.22 o 
 -18   4  15        4.44        1.77      0.89 o 
 -16   4  15       30.70       20.75      1.47 o 
 -14   4  15       62.46       89.35      2.98 o 
 -12   4  15        5.54        6.94      1.81 o 
 -10   4  15      492.79      522.67      8.45 o 
  -8   4  15      119.88      116.04      4.19 o 
  -6   4  15      344.03      328.01      6.77 o 
  -4   4  15        4.98        3.69      0.91 o 
  -2   4  15        2.31        1.76      1.78 o 
   0   4  15      107.91      125.47      4.40 o 
 -28   0  16      449.48      424.99     24.67 o 
 -26   0  16      487.48      511.33     14.35 o 
 -24   0  16      109.42       92.47      7.04 o 
 -22   0  16     2605.77     2768.17     40.27 o 
 -20   0  16     1685.12     1659.61     32.54 o 
 -18   0  16     1489.56     1434.88     21.76 o 
 -16   0  16      591.21      537.95     13.58 o 
 -14   0  16      202.08      208.46      8.62 o 
 -12   0  16      297.03      321.71     10.81 o 
 -10   0  16     4834.79     4802.86     44.60 o 
  -8   0  16     2881.52     2772.02     31.95 o 
  -6   0  16      417.52      435.46     18.19 o 
  -4   0  16       23.16       13.08      3.57 o 
  -2   0  16      445.05      454.88      9.86 o 
   0   0  16      480.12      451.86      9.45 o 
   2   0  16      153.93      156.66      6.90 o 
   4   0  16      253.97      304.02     12.33 o 
   6   0  16       22.05        9.40      2.33 o 
   8   0  16      439.68      463.81     11.90 o 
 -29   1  16      191.26      202.89      5.08 o 
 -27   1  16      222.90      217.85      6.18 o 
 -25   1  16      254.50      268.54     15.02 o 
 -23   1  16        1.56        2.43      0.85 o 
 -21   1  16     1656.54     1753.49     14.92 o 
 -19   1  16        9.71       13.33      1.64 o 
 -17   1  16      639.65      662.75      9.15 o 
 -15   1  16      961.80     1009.65     11.56 o 
 -13   1  16        0.15        0.54      1.23 o 
 -11   1  16      285.82      272.90      6.21 o 
  -9   1  16        4.86        6.14      1.67 o 
  -7   1  16      241.47      227.56      6.26 o 
  -5   1  16      453.87      448.52     14.14 o 
  -3   1  16     1504.98     1488.91     14.08 o 
  -1   1  16       26.21       35.24      2.57 o 
   1   1  16       78.66       77.64      3.49 o 
   3   1  16       12.20       12.07      1.80 o 
   5   1  16      183.00      188.26      6.81 o 
   7   1  16      417.82      416.38     10.05 o 
   9   1  16       18.05       20.40      2.33 o 
 -28   2  16        9.09        8.93      1.14 o 
 -26   2  16      117.04      113.54      3.54 o 
 -24   2  16       80.71       65.40      3.78 o 
 -22   2  16      327.27      334.56      9.09 o 
 -20   2  16      739.25      757.62     11.60 o 
 -18   2  16     1450.21     1394.32     16.24 o 
 -16   2  16      435.24      490.73      8.36 o 
 -14   2  16      779.81      821.66     11.00 o 
 -12   2  16      170.00      168.12      5.35 o 
 -10   2  16       25.78       24.16      2.25 o 
  -8   2  16      840.55      832.09     13.27 o 
  -6   2  16       65.04       60.42      3.69 o 
  -4   2  16       69.94       66.06      2.64 o 
  -2   2  16     2498.78     2607.79     17.10 o 
   0   2  16        1.74        0.97      0.96 o 
   2   2  16       10.69        8.24      1.46 o 
   4   2  16        5.89        4.65      1.06 o 
   6   2  16        0.64        1.40      0.69 o 
 -25   3  16      215.99      207.92      6.97 o 
 -23   3  16       26.87       20.53      1.41 o 
 -21   3  16        2.57        2.66      0.77 o 
 -19   3  16       23.13       28.21      1.78 o 
 -17   3  16      284.56      249.33      5.21 o 
 -15   3  16       45.07       59.25      2.70 o 
 -13   3  16      438.64      389.25      6.92 o 
 -11   3  16      124.13      116.62      4.71 o 
  -9   3  16       46.05       60.08      4.45 o 
  -7   3  16       69.69       57.37      4.34 o 
  -5   3  16        3.67        6.15      1.54 o 
  -3   3  16       72.78       68.52      4.30 o 
  -1   3  16      262.30      284.21      6.07 o 
   1   3  16       86.22      113.14      4.12 o 
   3   3  16       22.59       14.67      1.22 o 
 -18   4  16      249.26      219.47      7.41 o 
 -16   4  16       27.04       34.66      2.23 o 
 -14   4  16       71.07       79.26      5.57 o 
 -12   4  16      228.90      230.72      9.77 o 
 -10   4  16      322.14      323.37      5.80 o 
  -8   4  16        0.84        1.14      0.64 o 
  -6   4  16      198.72      192.57      5.59 o 
  -4   4  16      298.46      332.25      6.97 o 
  -2   4  16      101.69      105.26      3.59 o 
 -27   1  17      765.54      769.75     22.07 o 
 -25   1  17        0.32        1.24      1.11 o 
 -23   1  17     2434.70     2443.79     18.44 o 
 -21   1  17      307.67      304.44      6.02 o 
 -19   1  17      390.77      405.02      6.56 o 
 -17   1  17       34.32       30.84      2.04 o 
 -15   1  17      463.56      509.72      7.98 o 
 -13   1  17       35.18       38.35      2.37 o 
 -11   1  17      244.88      257.20      7.79 o 
  -9   1  17      401.08      377.46      7.72 o 
  -7   1  17      578.95      606.83     11.28 o 
  -5   1  17       60.18       67.66      3.31 o 
  -3   1  17      318.74      322.86      6.09 o 
  -1   1  17      146.25      136.38      4.35 o 
   1   1  17      301.57      301.58      6.05 o 
   3   1  17       12.43       16.18      4.56 o 
   5   1  17        1.19        2.43      0.80 o 
 -26   2  17       44.47       33.77      1.77 o 
 -24   2  17      156.24      149.64      4.03 o 
 -22   2  17       17.30       20.06      1.77 o 
 -20   2  17      665.57      678.04      9.96 o 
 -18   2  17        0.88       -0.19      0.93 o 
 -16   2  17       88.90       78.15      3.78 o 
 -14   2  17      123.48      127.85      4.40 o 
 -12   2  17        0.39        1.41      1.06 o 
 -10   2  17      751.09      761.45     15.69 o 
  -8   2  17      379.45      409.17      7.53 o 
  -6   2  17      975.63      981.41     10.20 o 
  -4   2  17      169.21      166.74      3.64 o 
  -2   2  17      426.11      422.04      6.87 o 
   0   2  17      279.28      261.89      4.96 o 
   2   2  17        2.40        2.36      0.85 o 
   4   2  17        2.22       11.26      1.43 o 
 -23   3  17      292.23      260.92      8.08 o 
 -21   3  17       17.53       19.21      1.39 o 
 -19   3  17      268.65      217.14      4.34 o 
 -17   3  17      484.38      446.68      6.00 o 
 -15   3  17       21.33       26.33      1.94 o 
 -13   3  17        2.73        0.21      1.23 o 
 -11   3  17     2257.64     2222.04     25.95 o 
  -9   3  17      105.78       79.12      4.56 o 
  -7   3  17        0.58        6.37      1.38 o 
  -5   3  17        5.59        8.06      2.03 o 
  -3   3  17      307.46      379.04      8.63 o 
  -1   3  17      168.13      183.72      6.63 o 
   1   3  17      296.98      301.74      8.61 o 
 -14   4  17       33.85       42.11      3.32 o 
 -12   4  17      250.82      225.14      5.37 o 
 -10   4  17      475.47      474.31     10.33 o 
  -8   4  17        3.10        5.15      1.45 o 
 -26   0  18      601.22      572.87     21.09 o 
 -24   0  18       30.58       37.15      4.72 o 
 -22   0  18     4741.20     4802.94     34.58 o 
 -20   0  18        5.59        2.67      1.29 o 
 -18   0  18        0.02        1.43      1.19 o 
 -16   0  18        1.73        5.72      1.53 o 
 -14   0  18      351.64      355.26      8.66 o 
 -12   0  18       68.07       62.00      6.84 o 
 -10   0  18       94.40       82.07      7.69 o 
  -8   0  18      126.79      109.76      8.62 o 
  -6   0  18      138.28      113.02      5.94 o 
  -4   0  18       59.98       42.50      3.58 o 
  -2   0  18      167.90      168.46      6.20 o 
   0   0  18       26.54       19.11      3.36 o 
   2   0  18        0.92        0.67      1.41 o 
   4   0  18      774.23      938.72     15.35 o 
 -27   1  18      191.19      183.53      4.48 o 
 -25   1  18       41.33       40.68      2.65 o 
 -23   1  18       27.45       25.58      2.46 o 
 -21   1  18      602.60      589.48      8.55 o 
 -19   1  18        0.92        1.02      0.74 o 
 -17   1  18      194.96      186.81      4.98 o 
 -15   1  18        8.98        7.20      1.94 o 
 -13   1  18        8.87       13.66      2.33 o 
 -11   1  18        6.59       10.47      4.33 o 
  -9   1  18      270.73      279.86      7.53 o 
  -7   1  18      709.41      743.26      9.99 o 
  -5   1  18      127.76      146.16      4.04 o 
  -3   1  18        0.02        1.69      0.65 o 
  -1   1  18       59.08       53.84      2.43 o 
   1   1  18        6.60        1.55      1.07 o 
   3   1  18       51.72       58.47      2.84 o 
 -24   2  18      552.30      534.87      9.12 o 
 -22   2  18       17.78       17.39      1.59 o 
 -20   2  18        0.64        2.11      0.92 o 
 -18   2  18      970.97      947.99     11.99 o 
 -16   2  18       24.51       23.82      1.79 o 
 -14   2  18      245.69      254.39      5.60 o 
 -12   2  18      120.10      126.73      4.56 o 
 -10   2  18      118.71      115.07      4.39 o 
  -8   2  18     1472.62     1546.61     11.87 o 
  -6   2  18      171.88      167.60      3.62 o 
  -4   2  18        8.33        8.72      1.34 o 
  -2   2  18        3.55        2.30      0.69 o 
   0   2  18       48.22       36.91      2.44 o 
 -19   3  18      569.93      570.05     13.24 o 
 -17   3  18       94.04      116.15      6.57 o 
 -15   3  18       37.70       51.41      4.68 o 
 -13   3  18      886.12      896.81     12.02 o 
 -11   3  18       21.65       18.01      1.62 o 
  -9   3  18     2257.74     2111.75     15.61 o 
  -7   3  18      114.10      155.61      5.72 o 
  -5   3  18        0.00        3.00      1.53 o 
  -3   3  18        1.25        1.50      0.71 o 
 -25   1  19      861.10      844.05      9.73 o 
 -23   1  19      179.00      177.92      5.25 o 
 -21   1  19      192.99      216.71      6.21 o 
 -19   1  19      121.00      137.03      4.29 o 
 -17   1  19      280.48      258.90      6.28 o 
 -15   1  19      256.48      275.05      5.79 o 
 -13   1  19       83.05       80.44      3.17 o 
 -11   1  19      144.64      149.59      5.03 o 
  -9   1  19       30.05       26.95      2.25 o 
  -7   1  19      339.85      327.87      5.17 o 
  -5   1  19       18.85       26.96      1.49 o 
  -3   1  19       28.65       32.96      1.96 o 
  -1   1  19        3.40        5.70      1.47 o 
 -22   2  19      161.59      164.19      3.62 o 
 -20   2  19      151.70      166.35      4.09 o 
 -18   2  19        3.88        4.18      0.99 o 
 -16   2  19       92.47       97.78      4.24 o 
 -14   2  19      188.23      193.62      6.19 o 
 -12   2  19       28.58       38.27      2.94 o 
 -10   2  19       53.73       64.95      2.14 o 
  -8   2  19        0.04        0.92      0.72 o 
  -6   2  19      925.00      913.42     23.56 o 
  -4   2  19      310.67      281.78      6.01 o 
 -20   0  20      374.86      334.52      9.57 o 
 -18   0  20      181.46      187.77      8.21 o 
 -16   0  20      662.86      707.72     16.92 o 
 -14   0  20     1659.31     1682.65     26.90 o 
 -12   0  20      112.70      103.01      4.74 o 
 -10   0  20      157.80      126.55      5.13 o 
  -8   0  20      306.14      312.71      7.57 o 
  -6   0  20      712.21      644.78     10.89 o 
  -4   0  20      119.16      127.30      4.06 o 
 -21   1  20        9.79       10.93      1.65 o 
 -19   1  20      340.12      323.32      9.80 o 
 -17   1  20      196.35      193.32      3.79 o 
 -15   1  20      116.15      112.27      3.03 o 
 -13   1  20      318.67      299.12      5.97 o 
 -11   1  20        0.03        1.81      0.79 o 
  -9   1  20      292.92      281.24      4.83 o 
  -7   1  20       39.56       43.25      1.79 o 
  -5   1  20      479.89      419.05      7.04 o 
 -18   2  20        6.25        3.81      1.24 o 
 -16   2  20      303.16      306.14      6.23 o 
 -14   2  20      416.29      394.78      5.62 o 
 -12   2  20       36.72       30.22      2.00 o 
 -10   2  20       20.39       23.24      2.70 o 
  -8   2  20      321.31      346.70      9.03 o 
 -17   1  21       24.96       26.03      2.50 o 
 -15   1  21      770.62      778.11      9.69 o 
 -13   1  21      303.31      280.67      4.67 o 
 -11   1  21       36.37       44.18      2.35 o 
                                                 
